# Supplementary material for: Five‐Year Time Series Reveals Short‐Term Blooms of Planktonic Fungi in a Coastal Mediterranean Site
Source: Environ Microbiol Rep. 2025 Jul 12;17(4):e70154. doi: 10.1111/1758-2229.70154 (PMC12254913; doi:10.1111/1758-2229.70154)
Supplement: Supplementary file 13 — Table S1. Characteristics of the 41 fungal ASVs representing 90% of the cumulative relative abundance of Fungi amongst eukaryotes. Columns ‘Class’, ‘Order’, ‘Family’, ‘Genus’ and ‘Species’ indicate the taxonomy of the ASV as determined by DADA2. ‘Cumul. Rel. Ab.’, ‘Cum. Rel. Ab. > 3 μm’ and ‘Cum. Rel. Ab. 0.2 – 3 μm’ represent CRAASVFungi considering respectively both size fractions, only the > 3 μm size fraction, and only the 0.2–3 μm size fraction respectively. ‘Rhythmicity > 3 μm’ and ‘Rhythmicity 0.2–3 μm’ are the behaviours of the ASVs over time in the > 3 μm size fraction, and in the 0.2–3 μm size fractions respectively. They are either ‘Chaotic’, ‘Rhythmic’, ‘Ephemeral’, or a combination of two categories. Columns ‘Ter’, ‘Fre’, ‘Coa’, ‘OOS’ and ‘OOB’ indicate if we found (‘Y’) or did not find (‘N’) the ASV with a match at 100% similarity in the metaPR2 database respectively in Terrestrial samples, Freshwater samples, marine Coastal samples, Open Ocean Surface samples and Open Ocean Deep samples. * indicates that we found no sequence matching at 100% similarity in the metaPR2 database. ‘Only Med’ indicates if we found (‘Y’) the ASV only in Mediterranean waters, either at SOLA or in MetaPR2, or if the ASV was also found elsewhere (‘N’). ‘Curated taxonomy’ is the taxonomy we obtained by performing BLASTs on NCBI’s nr‐nt database. We indicate the taxonomy to the lowest taxonomic level we considered reliable. ‘Max similarity with nr‐nt’ indicates the best percent of similarity between the sequence of the ASV and a reference sequence on NCBI’s nt‐nr. We did not consider reference sequences referred to as ‘unknown eukaryote’ or ‘unknown Fungi’, and only considered sequences labelled as ‘isolate’, ‘strain’ or ‘type material’ (hence not considering ‘clones’). ‘Sequence’ indicates the sequences of the ASVs. ‘Best similarity MetaPR2’ indicates the percent of similarity between the sequence of the ASV and the best match in MetaPR2. For each environment investigated in Me [file EMI4-17-e70154-s014.ods]

## Sheet: RelativeAbundanceTableRaw
	PR2 taxonomy								SOLA station			NCBI taxonomy		Rhythmicity SOLA		MetaPR2																													Sequence
ASV	Kingdom	Supergroup	Division	Class	Order	Family	Genus	Species	Cum. Rel. Ab.	Cum. Rel. Ab. > 3 µm	Cum. Rel. Ab. 0.2 – 3 µm	Curated taxonomy	Max similarity with nr-nt	Rhythmicity > 3 µm	Rhythmicity 0.2 – 3 µm	Best similarity MetaPR2	Terrestrial – Best match MetaPR2	Terrestrial – Location Best Match	Terrestrial – Number samples with ASV in MetaPR2	Terrestrial – Total number samples in MetaPR2	Ter	Freshwater – Best match MetaPR2	Freshwater – Location best match	Freshwater – Number samples with ASV in MetaPR2	Freshwater – Total number samples in MetaPR2	Fre	Coastal – Best match MetaPR2	Coastal – Location best match	Coastal – Number samples with ASV in MetaPR2	Coastal – Total number samples in MetaPR2	Coa	Open Ocean Surface – Best match MetaPR2	Open Ocean Surface – Location best match	Additional open ocean surface location if the best location is too coastal	Open Ocean Surface – Number samples with ASV in MetaPR2	Open Ocean Surface – Total number samples in MetaPR2	OOS	Open Ocean Deep – Best match MetaPR2	Open Ocean Deep – Location best match	Additional open ocean deep if the best location is too coastal	Open Ocean Deep – Number samples with ASV in MetaPR2	Open Ocean Deep – Total number samples in MetaPR2	OOD	Only Med	Sequence
ASV224	Eukaryota	Opisthokonta	Fungi	Ascomycota	Pezizomycotina	Sordariomycetes	Lecanicillium	Lecanicillium_saksenae	20.72	23.06	8.9	Eukaryota; Opisthokonta; Fungi; Dikarya; Ascomycota; saccharomyceta; Pezizomycotina; leotiomyceta; sordariomyceta; Sordariomycetes; Hypocreomycetidae; Hypocreales; Cordycipitaceae	100.00%	Chaotic	Chaotic	100.00%	0.00%	NA	0	779	N	1.31%	183-Lake_Fuxian_2015-S2-surface-water (Yunnan, China)	10	398	Y	81.90%	1-OSD_2014_V4_LGC-63-surface-water (off Venice)	200	1436	Y	0.12%	69-Mariana_Trench_2016_1-South-surface-water (South West of Guam)		5	1389	Y	5.61%	70-Mariana_Trench_2016_2—bathypelagic-water (South West of Guam)		16	303	Y	N	AGCTCCAATAGCGTATATTAAAGTTGTTGTGGTTAAAAAGCTCGTAGTTGAACCTTGGGCCTGGCTGGCCGGTCCGCCTCACCGCGTGTACTGGTCCGGCCGGGCCTTTCCCTCTGTGGAACCTCATGCCCTTCACTGGGTGTGACGGGGAAACAGGACTTTTACTTTGAAAAAATTAGAGTGCTCCAGGCAGGCCTATGCTCGAATACATTAGCATGGAATAATAAAATAGGACGTGTGGTTCTATTTTGTTGGTTTCTAGGACCGCCGTAATGATTAATAGGGACAGTCGGGGGCATCAGTATTCAATTGTCAGAGGTGAAATTCTTGGATTTATTGAAGACTAACTACTGCGAAAGCATTTGCCAAGGATGTTT
ASV275	Eukaryota	Opisthokonta	Fungi	Ascomycota	Saccharomycotina	Saccharomycetales	Candida	Candida_parapsilosis	11.73	12.79	6.4	Eukaryota; Opisthokonta; Fungi; Dikarya; Ascomycota; saccharomyceta; Saccharomycotina; Saccharomycetes; Saccharomycetales; CUG-Ser1 clade; Debaryomycetaceae	100.00%	Ephemeral	Ephemeral	100.00%	44.40%	199-Soils_Neotropical—surface-soil (Central Panama)	3		Y	0.00%	NA	0		N	26.27%	367-Zostera_marina_Pacific_2015—surface-water (British Columbia, Canada)	15		Y	0.33%	35-Malaspina_surface_2010_2011-27-surface-water (off Rio, Brazil)	0.03 % 69-Mariana_Trench_2016_1-South-euphotic-water (South West of Guam)	11		Y	1.02%	69-Mariana_Trench_2016_1-North-bathypelagic-water (South West of Guam)		12		Y	N	AGCTCCAAAAGCGTATATTAAAGTTGTTGCAGTTAAAAAGCTCGTAGTTGAACCTTGGGCTTGGCTGGCCGGTCCATCTTTTTTGATGCGTACTGGACCCAGCCGAGCCTTTCCTTCTGGCTAGCCTTTTTGGCGAACCAGGACTTTTACTTTGAAAAAATTAGAGTGTTCAAAGCAGGCCTTTGCTCGAATATATTAGCATGGAATAATAGAATAGGACGTTATGGTTCTATTTTGTTGGTTTCTAGGACCATCGTAATGATTAATAGGGACGGTCGGGGGTATCAGTATTCAGTAGTCAGAGGTGAAATTCTTGGATTTACTGAAGACTAACTACTGCGAAAGCATTTACCAAGGACGTTT
ASV1613	Eukaryota	Opisthokonta	Fungi	Ascomycota	Pezizomycotina	Sordariomycetes	NA	NA	7.45	8.79	0.66	Eukaryota; Opisthokonta; Fungi; Dikarya; Ascomycota; saccharomyceta; Pezizomycotina; leotiomyceta; sordariomyceta; Sordariomycetes; Hypocreomycetidae; Hypocreales; Cordycipitaceae	100.00%	Chaotic	Ephemeral	100.00%	0.00%	NA	0		N	5.71%	183-Lake_Fuxian_2015-S3-surface-water (Yunnan, China)	4		Y	4.07%	367-Zostera_marina_Pacific_2015—surface-water (British Columbia, Canada)	65		Y	0.32%	384-Arctic_Fram_observatory_2016-F4-S-1-euphotic-water (West Svalbard)	No real very offshore sample	2		N	0.09%	34-Malaspina_vertical_2010_2011-39-bathypelagic-water		2		Y	N	AGCTCCAATAGCGTATATTAAAGTTGTTGTGGTTAAAAAGCTCGTAGTTGAACCTTGGGCCTGGCTGGCCGGTCCGCCTCACCGCGTGTACTGGTCCGGCCGGGCCTTTCCCTCTGTGGAACCTCATGCCCTTCACTGGGTGTGACGGGGAAACAGGACTTTTACTTTGAAAAAATTAGAGTGCTCCAGGCAGGCCTATGCTCGAATACATTAGCATGGAATAATGAAATAGGACGTGTGGTTCTATTTTGTTGGTTTCTAGGACCGCCGTAATGATTAATAGGGACAGTCGGGGGCATCAGTATTCAATTGTCAGAGGTGAAATTCTTGGATTTATTGAAGACTAACTACTGCGAAAGCATTTGCCAAGGATGTTT
ASV1016	Eukaryota	Opisthokonta	Fungi	Ascomycota	Pezizomycotina	Leotiomycetes	Rhexocercosporidium	Rhexocercosporidium_sp.	6.88	8.04	1.05	Eukaryota; Opisthokonta; Fungi; Dikarya; Ascomycota; saccharomyceta; Pezizomycotina; leotiomyceta; sordariomyceta; Leotiomycetes; Helotiales	100.00%	Ephemeral-chaotic	Ephemeral-chaotic	100.00%	0.51%	201-Soils_Swiss—surface-soil (Valais, Switzerland)	6		Y	0.35%	150-River_Saint_Charles_2016_2017—surface-water (Québec, Canada)	4		Y	0.90%	1-OSD_2014_V4_LGC-162-surface-water (Scotland, United Kingdom)	24		Y	0.39%	300-Arctic_Baffin_Bay_2008_2018-St115-surface-water	No real open ocean sample	2		N	1.29%	42-Arctic_Nares_Strait_2014-Ken 1-mesopelagic-water (West of Greenland)	0.10 % 34-Malaspina_vertical_2010_2011-128-bathypelagic-water (Carribean Sea), but no sample really open-ocean	4		Y	N	AGCTCCAATAGCGTATATTAAAGTTGTTGCAGTTAAAAAGCTCGTAGTTGAACCTTGAGCCTGGCTGGCCGGTCCGCCTCACCGCGTGCACTGGTCCGGCCGGGTTTTTCCTTCTGGGGAGCCGCATGCCCTTCACTGGGTGTGTCGGGGAACCAGGACTTTTACTTTGAAAAAATTAGAGTGTTCAAAGCAGGCCTATGCTCGAATACATTAGCATGGAATAATAGAATAGGACGTGTGGTTCTATTTTGTTGGTTTCTAGGACCGCCGTAATGATTAATAGGGATAGTCGGGGGCATCAGTATTCAATTGTCAGAGGTGAAATTCTTGGATTTATTGAAGACTAACTACTGCGAAAGCATTTGCCAAGGATGTTT
ASV409	Eukaryota	Opisthokonta	Fungi	Basidiomycota	Ustilaginomycotina	Exobasidiomycetes	Malassezia	Malassezia_restricta	6.73	6.25	9.17	Eukaryota; Opisthokonta; Fungi; Dikarya; Basidiomycota; Ustilaginomycotina; Malasseziomycetes; Malasseziales; Malasseziaceae	100.00%	Chaotic	Ephemeral-chaotic	100.00%	0.44%	199-Soils_Neotropical—surface-soil (Costa Rica)	4		Y	17.80%	183-Lake_Fuxian_2015-S4-surface-water (Yunnan, China)	36		Y	1.80%	1-OSD_2014_V4_LGC-28-surface-water (Belize)	57		Y	0.15%	384-Arctic_Fram_observatory_2016-HG-IV-S-1-euphotic-water (West of Svalbard)	0.02 % 69-Mariana_Trench_2016_1-South-surface-water (South West of Guam)	31		Y	0.33%	69-Mariana_Trench_2016_1-Center-bathypelagic-water (South West of Guam)		12		Y	N	AGCTCCAATAGCGTATATTAAAGTTGTTGCAGTTAAAAAGCTCGTAGTTGGACCTTGGACCTGGACAGGCGGTCCGCCTCACGGCGAGTACTGTCTTGCTGGGTCTTTCCTCTTGGTGATCTGTTGTTTCGGCAGCAGGGAACCAGGACCTTTACTTTGAAAAAATTAGAGTGTTCAAAGCAGGCTCGACGCCGGAATATATTAGCATGGAATAATAAAATAGGACGTGCGGTTCTATTTTGTTGGTTTTTGGAATCGCCGTAATGATTAATAGGGACAGTCGGGGGCATTAGTACTCACATGCTAGAGGTGAAATTCTTGGATTTTGTGAAGACTAACTTCTGCGAAAGCATTTGCCAAGGATGTTT
ASV166	Eukaryota	Opisthokonta	Fungi	Cryptomycota	Cryptomycotina	Cryptomycotina_X	Cryptomycotina_XX	Cryptomycotina_XX_sp.	5.52	4.29	11.69	Eukaryota; Opisthokonta; Fungi; Fungi incertae sedis; Cryptomycota	99.45% (isolate)	Ephemeral	Ephemeral	100.00%	0.19%	201-Soils_Swiss—surface-soil (Valais, Switzerland)	23		Y	0.00%	NA	0		N	0.00%	NA	0		N	0.00%	NA	NA	0		N	0.00%	NA	NA	0		N	N	AGCTCCAATAGCGTATATTAAAGTTGTTGCAGTTAAAAAGCTCGTAGTTGGACTTTAGGCAAGGCGGCCTGGTCACCCTCTGGGTGTACTGGGATCGCTGCGCCTCACCTTCGGGGAGCTAGTCGTGCTTCGGTGCGCTAGGGAACCGAGCCTTACCTTGAGGAAATTAGAGTGTTTAAAGCAGGCTTATGCTTGAATACGTTAGCATGGAATAACATGATAGGACTTTGGTTCTATTTTGTTGGTTTGAGGACCAAAGTAATGATTAATAGGGACAGTTGGGGGCATTAGTATTCAATAGTCAGAGGTGAAATTCTTGGATTTATTGAAGACTAACTAATGCGAAAGCATTTGCCAAGGATGTTT
ASV594	Eukaryota	Opisthokonta	Fungi	NA	NA	NA	NA	NA	3.94	4.21	2.61	Eukaryota; Opisthokonta; Fungi; NA	82.28% (isolate)	Rhythmic	Rhythmic	91.10%	0	NA	0		*	0.00%	NA	0		*	0.17%	1-OSD_2014_V4_LGC-150-surface-water (Laguna de Rocha, Uruguay)	3		*	0.00%	NA	NA	0		*	0.00%	NA	NA	0		*	Y	AGCTCCAATAGCGTATATTAAAGTTGTTGCAGTTAAAAAGCTCGTAGTCGAACTTTGGGTGAAGGGAGTAGGTCAGTCTCTTAGGCTGTACTTGCTGTCTGATCCTTTTTCCTAGAGGTTGCTTTCGGGCAATGTTCTAGGTGTTTACTTTGAAGAAATTAGAGTGTTTAAGGCAGGCTTGTGCTTGAATACATTAGCATGGAATAATAGAATAGGACCTTGGTTTTATTTTGTTGGTTTTAATAACCAAGGTAATGATTAATAGGGACAATTGGGGACATTAGTATTCAGAAGCTAGAGGTGAAATTCTTGGATTTTCTGAAGACTAACTACTGCGAAAGCATTTGTCAAGGATGTTT
ASV847	Eukaryota	Opisthokonta	Fungi	Basidiomycota	Ustilaginomycotina	Exobasidiomycetes	Malassezia	Malassezia_globosa	3.76	3.56	4.76	Eukaryota; Opisthokonta; Fungi; Dikarya; Basidiomycota; Ustilaginomycotina; Malasseziomycetes; Malasseziales; Malasseziaceae	100.00%	Chaotic	Ephemeral	100.00%	0.00 % (actually very low but not 0)	199-Soils_Neotropical—surface-soil (South Colombia)	1		Y	6.96%	183-Lake_Fuxian_2015-S3-surface-water (Yunnan, China)	19		Y	0.49%	16-Antarctic_Fildes_Bay_2015_18S_V4-6-surface-water (Fildes Bay, Antarctica)	42		Y	0.04%	384-Arctic_Fram_observatory_2016-F4-S-1-euphotic-water (West Svalbard)	0.02 % 69-Mariana_Trench_2016_1-North-euphotic-water (South West of Guam)	10		Y	0.23%	390-South_West_Pacific_2009_2018-6877-bathypelagic-water (East of New Zealand)	0.08 % 69-Mariana_Trench_2016_1-South-bathypelagic-water (South West of Guam)	15		Y	N	AGCTCCAATAGCGTATATTAAAGTTGTTGCAGTTAAAAAGCTCGTAGTTGGACCTTGGGCCTGGACGGGCGGTCCGCCTCACGGCGTGTACTGTCTTGCCGGGCCTTTCCTCTTGGTGATCTGTTGTTTCGGCAGCAGGGAACCAGGACCTTTACTTTGAAAAAATTAGAGTGTTCAAAGCAGGCTCGACGCCGGAATATATTAGCATGGAATAATAAAATAGGACGTGCGGTTCTATTTTGTTGGTTTTTGGAATCGCCGTAATGATTAATAGGGACAGTCGGGGGCATTAGTACTCACATGCTAGAGGTGAAATTCTTGGATTTTGTGAAGACTAACTTCTGCGAAAGCATTTGCCAAGGATGTTT
ASV367	Eukaryota	Opisthokonta	Fungi	Chytridiomycota	Chytridiomycotina	Chytridiomycetes	Rhyzophidiales_X	Rhyzophidiales_X_sp.	3.29	2.1	9.32	Eukaryota; Opisthokonta; Fungi; Fungi incertae sedis; Chytridiomycota; Chytridiomycota incertae sedis; Chytridiomycetes; Rhizophydiales	97.35% (isolate)	Ephemeral	Ephemeral	100.00%	0.00%	NA	0		N	0.00%	NA	0		N	19.29%	36-Spain_Blanes_2004_2013-Blanes-surface-water (Blanes, Spain)	56		Y	16.30%	40-Arctic_Ocean_Survey_2005_2011—surface-water	All samples visible on the map are quite mid-coastal mid-open ocean	6		Y	0.00%	NA	NA	0		N	N	AGCTCCAATAGCGTATATTAAAGTTGTTGCAGTTAAAAAGCTCGTAGTTGAATTTTGGCGTTGGCTGGGTGGTCTTTGCGAACGCATAGCACTTTTCCGGCTGACGCTTTCCTTCTGGCGAATAATTGTGCTATTTATTTAGTGCGATTGGGAACCAGGACTTTTACTTTGAAAAAATTAGAGTGTTTAAAGCAGGCTTACGCTTGAATACATTAGCATGGAATAATAAAATAGGACTTTGGTTTTATTTTGTTGGTTTTCGAAACCAAAGTAATGATTAATAGGGATAGTTGGGGGCATTAGTATTGAGCCGTCAGAGGTGAAATTCTTGGATTGGCTCAAGACTAACTTCTGCGAAAGCATTTGCCAAGGATGTTT
ASV553	Eukaryota	Opisthokonta	Fungi	Chytridiomycota	Chytridiomycotina	Chytridiomycetes	Rhyzophidiales_X	Rhyzophidiales_X_sp.	1.55	1.12	3.72	Eukaryota; Opisthokonta; Fungi; Fungi incertae sedis; Chytridiomycota; Chytridiomycota incertae sedis; Chytridiomycetes; Rhizophydiales	95.5% (isolate)	Rhythmic	Rhythmic	100.00%	0.00%	NA	0		N	0.00%	NA	0		N	0.73%	36-Spain_Blanes_2004_2013-Blanes-surface-water (Blanes, Spain)	2		Y	0.00%	NA	NA	0		N	0.00%	NA	NA	0		N	Y	AGCTCCAATAGCGTATATTAAAGTTGTTGCAGTTAAAAAGCTCGTAGTTGAATTTTGGCCTTGGTTGGGAGGTCTTTGCTCTGCATAGCACTTCTCTGGCTGAGGCTTTCCTTCTGGCTAACTAGTCTTCGATTTATTTCGTGGGTTAGGGAACCAGGACTTTTACTTTGAAAAAATTAGAGTGTTTAAAGCAGGCTTACGCTTGAATACATTAGCATGGAATAATAAAATAGGACTTTGGTTTTATTTTGTTGGTTTTCGAAACCAAAGTAATGATTAATAGGGATAGTTGGGGGCATTACTATTGAGCCGTCAGAGGTGAAATTCTTGGATTGGCTCAAGAGTAACTACTGCGAAAGCATTTGCCAAGGATGTTT
ASV2777	Eukaryota	Opisthokonta	Fungi	Ascomycota	Pezizomycotina	Dothideomycetes	Davidiella	Davidiella_macrospora	1.48	1.74	0.16	Eukaryota; Opisthokonta; Fungi; Dikarya; Ascomycota; saccharomyceta; Pezizomycotina; leotiomyceta; dothideomyceta; Dothideomycetes; Dothideomycetidae	100.00%	Chaotic	Ephemeral-chaotic	100.00%	0.00%	NA	0		N	29.89%	183-Lake_Fuxian_2015-S3-surface-water (Yunnan, China)	32		Y	0.07%	1-OSD_2014_V4_LGC-4-surface-water (off Naples, Italy)	11		Y	0.13%	70-Mariana_Trench_2016_2—surface-water (South West of Guam)	No other sample	1		Y	1.84%	70-Mariana_Trench_2016_2—bathypelagic-water (South West of Guam)		6		Y	N	AGCTCCAATAGCGTATATTAAAGTTGTTGCAGTTAAAAAGCTCGTAGTTGAACCTTGGGCCTGGCTGGCCGGTCCGCCTCACCGCGTGTACTGGTCCGGCCGGGCCTTTCCTTCTGGGGAACCTCATGCCCTTCACTGGGCGTGTTGGGGAACCAGGACTTTTACTTTGAAAAAATTAGAGTGTTCAAAGCAGGCCTTTGCTCGAATACATTAGCATGGAATAATAGAATAGGACGTGTGGTTCTATTTTGTTGGTTTCTAGGACCGCCGTAATGATTAATAGGGATAGTCGGGGGCATCAGTATTCAATCGTCAGAGGTGAAATTCTTGGATTGATTGAAGACTAACTACTGCGAAAGCATTTGCCAAGGATGTTT
ASV774	Eukaryota	Opisthokonta	Fungi	Ascomycota	Pezizomycotina	Dothideomycetes	Aureobasidium	Aureobasidium_sp.	1.41	1.3	2.01	Eukaryota; Opisthokonta; Fungi; Dikarya; Ascomycota; saccharomyceta; Pezizomycotina; leotiomyceta; dothideomyceta; Dothideomycetes; Dothideomycetidae	100.00%	Chaotic-rhythmic	Chaotic-ephemeral	100.00%	0.00%	NA	0		N	2.02%	183-Lake_Fuxian_2015-S3-surface-water (Yunnan, China)	9		Y	0.96%	1-OSD_2014_V4_LGC-63-surface-water (off Venice)	5		Y	1.71%	42-Arctic_Nares_Strait_2014-Kane 3-euphotic-water (West of Greenland)	No more open ocean visible enough on the map to spot it	13		N	4.92%	70-Mariana_Trench_2016_2—bathypelagic-water (South West of Guam)		7		Y	N	AGCTCCAATAGCGTATATTAAAGTTGTTGCAGTTAAAAAGCTCGTAGTTGAACCTTGGGCCTGGCTGGCCGGTCCGCCTCACCGCGTGTACTGGTCCGGCCGGGCCTTTCCTTCTGGGGAGCCGCATGCCCTTCACTGGGCGTGTCGGGGAACCAGGACTTTTACTTTGAAAAAATTAGAGTGTTCAAAGCAGGCCTTTGCTCGAATACATTAGCATGGAATAATAGAATAGGACGTGCGGTTCTATTTTGTTGGTTTCTAGGACCGCCGTAATGATTAATAGGGATAGTCGGGGGCATCAGTATTCAATTGTCAGAGGTGAAATTCTTGGATTTATTGAAGACTAACTACTGCGAAAGCATTTGCCAAGGATGTTT
ASV5211	Eukaryota	Opisthokonta	Fungi	Ascomycota	Pezizomycotina	Dothideomycetes	Cladosporium	Cladosporium_sp.	1.25	1.48	0.06	Eukaryota; Opisthokonta; Fungi; Dikarya; Ascomycota; saccharomyceta; Pezizomycotina; leotiomyceta; dothideomyceta; Dothideomycetes; Dothideomycetidae; Cladosporiales; Cladosporiaceae/Davidiellaceae	100.00%	Chaotic	Ephemeral	100.00%	0.00%	NA	0		N	3.20%	183-Lake_Fuxian_2015-S1-surface-water (Yunnan, China)	9		Y	0.12%	19-Baltic_Sea_2012_2013-B-euphotic-water (South Finland)	2		Y	0.03%	69-Mariana_Trench_2016_1-North-euphotic-water (South West of Guam)		2		Y	3.20%	70-Mariana_Trench_2016_2—bathypelagic-water (South West of Guam)		11		Y	N	AGCTCCAATAGCGTATATTAAAGTTGTTGCAGTTAAAAAGCTCGTAGTTGAACCTTGGGCCTGGCTGGCCGGTCCGCCTCACCGCGTGTACTGGTCCGGCCGGGCCTTTCCTTCTGGGGAACCTCATGCCCTTCACTGGGCGTGCTGGGGAACCAGGACTTTTACTTTGAAAAAATTAGAGTGTTCAAAGCAGGCCTTTGCTCGAATACATTAGCATGGAATAATAGAATAGGACGTGTGGTTCTATTTTGTTGGTTTCTAGGACCGCCGTAATGATTAATAGGGATAGTCGGGGGCATCAGTATTCAAGCGTCAGAGGTGAAATTCTTGGATTGCTTGAAGACTAACTACTGCGAAAGCATTTGCCAAGGATGTTT
ASV843	Eukaryota	Opisthokonta	Fungi	NA	NA	NA	NA	NA	1.24	1.22	1.32	Eukaryota; Opisthokonta; Fungi; NA	83.02% (isolate)	Rhythmic	Ephemeral	91.70%	0.00%	NA	0		*	0.00%	NA	0		*	0.17%	1-OSD_2014_V4_LGC-150-surface-water (Laguna de Rocha, Uruguay)	3		*	0.00%	NA	NA	0		*	0.00%	NA	NA	0		*	Y	AGCTCCAATAGCGTATATTAAAGTTGTTGCAGTTAAAAAGCTCGTAGTCGAACTTTGGGTGAGGACAATTGGTCAGTCTTTTAGGCTGTACTAGTTGTCTGATCCTTTTTCCTAGAGGTTGTCTTTTGGCAATGTTCTAGGTGTTTACTTTGAAGAAATTAGAGTGTTTAAGGCAGGCTTGTGCTTGAATACATTAGCATGGAATAATAGAATAGGACCTTGGTTTTATTTTGTTGGTTTTAATAACCGAGGTAATGATTAATAGGGACAGTTGGGGACATTAGTATTCAGAAGCTAGAGGTGAAATTCTTGGATTTTCTGAAGACTAACTACTGCGAAAGCATTTGTCAAGGATGTTT
ASV324	Eukaryota	Opisthokonta	Fungi	Chytridiomycota	Chytridiomycotina	Chytridiomycetes	Rhyzophidiales	Rhyzophidiales_sp.	1.18	0.15	6.34	Eukaryota; Opisthokonta; Fungi; Fungi incertae sedis; Chytridiomycota; Chytridiomycota incertae sedis; Chytridiomycetes; Rhizophydiales	96.28% (isolate)	Rhythmic-chaotic	Rhythmic-chaotic	100.00%	0.00%	NA	0		N	0.00%	NA	0		N	0.61%	36-Spain_Blanes_2004_2013-Blanes-surface-water (Blanes, Spain)	30		Y	0.11%	390-South_West_Pacific_2009_2018-Whale Island Vent-euphotic-water (North New Zealand)	Some samples east of New Zealand (0.01 %, 390-South_West_Pacific_2009_2018-5833-euphotic-water) but I do not know if they are too coastal	8		N	0.07%	390-South_West_Pacific_2009_2018-Calypso vent-mesopelagic-water (North of New Zealand)	No real open ocean sample	3		N	N	AGCTCTAATAGCGTATATTAAAGTTGTTGCAGTTAAAAAGCTCGTAGTTGAACTTTGGGTCCGGCTAGGAGGTCCTCCTTTTGGAGTGTACTTCTAGGCTGGATCTTTCCTTCTGGCGAACTATTGTGCTATTCATTTAGTGCGATAGGGAACCAGGACTTTTACTTTGAAAAAATTAGAGTGTTCAAAGCAAGCTTACGCTTGAATACATTAGCATGGAATAATAAAATAGGACTTTGGTTTTATTTTGTTGGTTTTCAAGACCGAAGTAATGATTAATAGGGTCAGTTGGGGGCATACGTATTGCATCGTCAGAGGTGAAATTCTTGGATTGATGCAAGACGAACATCTGCGAAAGCATTTGCCAAGGATGTTT
ASV1724	Eukaryota	Opisthokonta	Fungi	Ascomycota	Pezizomycotina	Dothideomycetes	Ochroconis	Ochroconis_mirabilis	1.12	1.25	0.43	Eukaryota; Opisthokonta; Fungi; Dikarya; Ascomycota; saccharomyceta; Pezizomycotina; leotiomyceta; dothideomyceta; Dothideomycetes; Pleosporomycetidae; Venturiales; Sympoventuriaceae	100.00%	Chaotic	Chaotic	100.00%	0.00%	NA	0		N	0.00%	NA	0		N	0.00%	NA	0		N	0.00%	NA	NA	0		N	0.06%	69-Mariana_Trench_2016_1-Center-bathypelagic-water (South West of Guam)		4		Y	N	AGCTCCAATAGCGTATATTAAAGTTGTTGCAGTTAAAAAGCTCGTAGTTGAACCTTGGGCCTGGCGGGCCGGTCCGCCTCACCGCGTGCACTGGACACGCCGGGCCTTTCCTTCTGCGGAACGGCATGCCCTTTGTTGGGCGTGTTTTGGGAAGCAGGACTTTTACTTTGAAAAAATTAGAGTGTTCAAAGCAGGCCTTTGCTCGAATACATTAGCATGGAATAATGGAATAGGACGGCGCTCCTATTTTGTTGGTTTCTAGGAGAGCCGTAATGATTAATAGGGACAGTTGGGGGCATCCGTATTCAGTTGTCAGAGGTGAAATTCTTGGATTTACTGAAGACGAACTACTGCGAAAGCATTTGCCAAAGATGTTT
ASV6458	Eukaryota	Opisthokonta	Fungi	Ascomycota	Saccharomycotina	Saccharomycetales	Saccharomyces	Saccharomyces_cerevisiae	0.89	1.06	0.03	Eukaryota; Opisthokonta; Fungi; Dikarya; Ascomycota; saccharomyceta; Saccharomycotina; Saccharomycetes; Saccharomycetales; Saccharomycetaceae; Saccharomyces	100.00%	Ephemeral	Ephemeral	100.00%	47.42%	199-Soils_Neotropical—surface-soil (Central Panama)	7		Y	0.47%	183-Lake_Fuxian_2015-S5-surface-water (Yunnan, China)	1		Y	0.73%	1-OSD_2014_V4_LGC-26-surface-water (off Tangier, Morocco)	17		Y	0.36%	35-Malaspina_surface_2010_2011-89-surface-water (North of Samoa)		25		Y	0.33%	69-Mariana_Trench_2016_1-Center-bathypelagic-water (South West of Guam)		9		Y	N	AGCTCCAATAGCGTATATTAAAGTTGTTGCAGTTAAAAAGCTCGTAGTTGAACTTTGGGCCCGGTTGGCCGGTCCGATTTTTTCGTGTACTGGATTTCCAACGGGGCCTTTCCTTCTGGCTAACCTTGAGTCCTTGTGGCTCTTGGCGAACCAGGACTTTTACTTTGAAAAAATTAGAGTGTTCAAAGCAGGCGTATTGCTCGAATATATTAGCATGGAATAATAGAATAGGACGTTTGGTTCTATTTTGTTGGTTTCTAGGACCATCGTAATGATTAATAGGGACGGTCGGGGGCATCAGTATTCAATTGTCAGAGGTGAAATTCTTGGATTTATTGAAGACTAACTACTGCGAAAGCATTTGCCAAGGACGTTT
ASV420	Eukaryota	Opisthokonta	Fungi	Chytridiomycota	Chytridiomycotina	Chytridiomycetes	Chytridiomycetes_X	Chytridiomycetes_X_sp.	0.86	0.18	4.29	Eukaryota; Opisthokonta; NA	88.77% (isolate)	Rhythmic	Rhythmic	100.00%	0.00%	NA	0		N	0.00%	NA	0		N	0.60%	36-Spain_Blanes_2004_2013-Blanes-surface-water (Blanes, Spain)	19		Y	0.30%	388-Atlantic_transect_PS113_2018-PS113_S11-surface-water (East of Argentina)	0.03 % 390-South_West_Pacific_2009_2018-8950-euphotic-water (Near Antarctica), but not very far from coast).Kid of mid-coastal, mid-open ocean samples here.	9		Y	0.76%	390-South_West_Pacific_2009_2018-5806-mesopelagic-water (East of New Zealand)	This sample is off coast, but not super far from Neaw Zealand	1		Y	N	AGCTCCAATAGCGTATATTAAAGTTGTTGCAGTTAAAAAGCTCGTAGTTGGATTTTGGACATCGTCTGCCGGTCCGCCTTAACGGTGAGTACTGACGGGTGAAGTCTTCCGGCTGAAGGCTATCTGTGCTCTTCATTGGGTGTAGGTAGAATTCAGCCCATTTACTTTGAAAAAATTAGAGTGTTCAAAGCAGGCCTTTGGCTTGAATACATTAGCATGGAATAACAGAATAGGACTTTGGTTCTATTTTGTTGGTTTCTAGGACCGAAGTAATGATTAATAGGGATAGTTGGGGGCATTAATATTTAATTGTCAGAGGTGAAATTCTTTGATTTATGAAAGATTAACTTCTGCGAAAGCATTTGCCAAGGATGTTT
ASV1991	Eukaryota	Opisthokonta	Fungi	Ascomycota	Pezizomycotina	Dothideomycetes	Cochliobolus	NA	0.84	0.95	0.33	Eukaryota; Opisthokonta; Fungi; Dikarya; Ascomycota; saccharomyceta; Pezizomycotina; leotiomyceta; dothideomyceta; Dothideomycetes; Pleosporomycetidae; Pleosporales; Pleosporineae; Pleosporaceae	100.00%	Rhythmic	Rhythmic	99.70%	0.00%	NA	0		*	0.47%	185-Lake_Chaohu_2014_2015-CH3-surface-water (Anhui, China)	1		*	0.02%	3-OSD_2014_V4_LW-39-surface-water (off Charleston, South Carolina)	4		*	0.00%	NA	NA	0		*	0.87%	70-Mariana_Trench_2016_2—bathypelagic-water (South West of Guam)		1		*	Y	AGCTCCAATAGCGTATATTAAAGTTGTTGCAGTTAAAAAGCTCGTAGTTGAAACTTGGGTCTGGCTGGCGGGTCCGCCTCACCGCGTGCACTCGTCCGGCCGGGCCTTCCTTCTGAAGAACCTCATGCCCTTCACTGGGCGTGTTGGGGAATCAGGACTTTTACTTTGAAAAAATTAGAGTGTTCAAAGCAGGCCTTTGCTCGAATACGTTAGCATGGAATAATAAAATAGGGCGTGCGTTTCTATTTTGTTGGTTTCTAGAGACGCCGCAATGATTAACAGGAACAGTCGGGGGCATCAGTATTCAGTTGTCAGAGGTGAAATTCTTGGATTTACTGAAGACTAACTACTGCGAAAGCATTTGCCAAGGATGTTT
ASV1633	Eukaryota	Opisthokonta	Fungi	Ascomycota	Saccharomycotina	Saccharomycetales	Debaryomyces	Debaryomyces_hansenii	0.75	0.75	0.71	Eukaryota; Opisthokonta; Fungi; Dikarya; Ascomycota; saccharomyceta; Saccharomycotina; Saccharomycetes; Saccharomycetales; CUG-Ser1 clade; Debaryomycetaceae; Debaromyces	100.00%	Chaotic	Chaotic	100.00%	0.54%	201-Soils_Swiss—surface-soil (Valais, Switzerland)	7		Y	0	NA	0		N	0.69%	1-OSD_2014_V4_LGC-28-surface-water (Belize)	38		Y	0.19%	388-Atlantic_transect_PS113_2018-PS113_S57-surface-water (off Rio, Brazil)	0.02 % 35-Malaspina_surface_2010_2011-89-surface-water (North of Samoa)	9		Y	26.88%	390-South_West_Pacific_2009_2018-7562-bathypelagic-water (East of New Zealand)	No sample on the map farther from coast. This sample is quite away from the coast, but not super far	12		Y	N	AGCTCCAATAGCGTATATTAAAGTTGTTGCAGTTAAAAAGCTCGTAGTTGAACCTTGGGCTTGGTTGGCCGGTCCGCCTTTTTGGCGAGTACTGGACCCAACCGAGCCTTTCCTTCTGGCTAACCTTTCGCCCTTGTGGTGTTTGGCGAACCAGGACTTTTACTTTGAAAAAATTAGAGTGTTCAAAGCAGGCCTTTGCTCGAATATATTAGCATGGAATAATAGAATAGGACGTTATGGTTCTATTTTGTTGGTTTCTAGGACCATCGTAATGATTAATAGGGACGGTCGGGGGCATCAGTATTCAGTTGTCAGAGGTGAAATTCTTGGATTACCTGAAGACTAACTACTGCGAAAGCATTTGCCAAGGACGTTT
ASV8230	Eukaryota	Opisthokonta	Fungi	Ascomycota	Pezizomycotina	Eurotiomycetes	Exophiala	Exophiala_pisciphila	0.67	0.8	0.01	Eukaryota; Opisthokonta; Fungi; Dikarya; Ascomycota; saccharomyceta; Pezizomycotina; leotiomyceta; Eurotiomycetes; Chaetothyriomycetidae; Chaetothyriales; Herpotrichiellaceae	100.00%	Chaotic	Ephemeral	100.00%	0.21%	201-Soils_Swiss—surface-soil (Valais, Switzerland)	31		Y	0.14%	185-Lake_Chaohu_2014_2015-CH2-surface-water (Anhui, China)	2		Y	0.00%	NA	0		N	0	NA	NA	0		N	0.00%	NA	NA	0		N	N	AGCTCCAATAGCGTATATTAAAGTTGTTGCCGTTAAAAAGCTCGTAGTTGAACCTTGGACCTGGCTGATCTGTCCTCCTAATCGAGCGCACGGATTCGGTCGGGTCTTTCCTTCTGGGGAGCCCTATGCCCTTCACTGGGTGTAGTGGGGAACCAGGACTTTTACCTTGAAAAAATTAGAGTGTTCAAAGCAGGCCTTTGCTCGAATACATTAGCATGGAATAATAGAATAGGACATCGGTTCTATTTTGTTGGTTTCTAGGACCGCTGTAATGATTAATAGGGATAGTCGGGGGCGTCAGTATTCAATTGTCAGAGGTGAAATTCTTGGATTTATTGAAGACTAACTACTGCGAAAGCATTCGCCAAGGATGTTT
ASV460	Eukaryota	Opisthokonta	Fungi	Cryptomycota	Cryptomycotina	Cryptomycotina_X	Cryptomycotina_XX	Cryptomycotina_XX_sp.	0.62	0.09	3.31	Eukaryota; Opisthokonta; Fungi; NA	89.42% (isolate)	Chaotic-rhythmic	Ephemeral	97.00%	0.00%	NA	0		*	0.00%	NA	0		*	0.00%	NA	0		*	0.08%	300-Arctic_Baffin_Bay_2008_2018-St101-surface-water (West of Greenland)	All samples visible on the map are quite mid-coastal mid-open ocean	12		*	0.04%	42-Arctic_Nares_Strait_2014-170-mesopelagic-water (North East Canada).	This sample is coastal to me.	1		*	Y	AGCTCCAATAGCGTATATTAAAGTTGTTGCAGTTAAAAAGCTCGTAGTCGAATTTCGGATTTGGCCTACCGGTCTACCTTAAGGTCAGTACTGGTTAGGTTGAATCTTACCTTCTGGGGAACGTTTGTGCTCTTAATTGAGTGTGATCGGGAACCAGGACTTTTACTTTGAAAAAATTAGAGTGTTTAAGGCAGGCTTATGCTTGAATACATTAGCATGGAATAATGAAATAGGACTTTGGTTCTATTTTGTTGGTTTCTAGGACCAAAGTAATGATCAATAGGAACAGTTGGGGGCATTAGTATTGAGACGTTAGAGGTGAAATTCTTGGATCGTCTCAAGACTTACTACTGCGAAAGCATTTGCCAAGGATGTTT
ASV505	Eukaryota	Opisthokonta	Fungi	NA	NA	NA	NA	NA	0.57	0.03	3.27	Eukaryota; Opisthokonta; NA	88.68% (strain)	Chaotic	Chaotic	100.00%	0.00%	NA	0		N	0.00%	NA	0		N	0.21%	1-OSD_2014_V4_LGC-162-surface-water (Scotland, United Kingdom)	40		Y	0.06%	388-Atlantic_transect_PS113_2018-PS113_S203-surface-water (West of Galicia, Spain)	0.01 % 388-Atlantic_transect_PS113_2018-PS113_S191-surface-water (off South West Portugal), kind of mid-open ocean, mid-coastal	6		Y	0	NA	NA	0		N	N	AGCTCCAATAGCGTATATTAAAGTTGTTGCAGTTAAAAAGCTCGTAGTTGGATTTTGGACATCGCGCATCGGTCCGCCGCAAGGTGAGTACTGGTGGGTAATGTCTTCCGGCTGAAGGCTGTGTGTGCTCTTTGAGTGTGCATAGAATTCAGCCAATTTACTTTGAAAAAATTAGAGTGTTCAAAGCAGGCCTTTGGCTTGAATACATTAGCATGGAATAACAGAATAGGACTTTGGTTTTATTTTGTTGGTTTCTAAGACCGAAGTAATGATTAATAGGGATAGTTGGGGGCATTAATATTTAATTGTCAGAGGTGAAATTCTTTGATTTATGAAAGATTAACTTCTGCGAAAGCATTTGCCAAGGATGTTT
ASV5782	Eukaryota	Opisthokonta	Fungi	Ascomycota	Pezizomycotina	Dothideomycetes	Cochliobolus	Cochliobolus_lunatus	0.51	0.61	0.04	Eukaryota; Opisthokonta; Fungi; Dikarya; Ascomycota; saccharomyceta; Pezizomycotina; leotiomyceta; dothideomyceta; Dothideomycetes; Pleosporomycetidae; Pleosporales; Pleosporineae; Pleosporaceae	100.00%	Chaotic	Ephemeral-chaotic	100.00%	0.03%	201-Soils_Swiss—surface-soil (Valais, Switzerland)	2		Y	8.85%	183-Lake_Fuxian_2015-S2-surface-water (Yunnan, China)	16		Y	1.06%	367-Zostera_marina_Pacific_2015—surface-water (British Columbia, Canada)	6		Y	0.01%	42-Arctic_Nares_Strait_2014-119-euphotic-water (West of Greenland)	The only sample is not really open ocean	1		N	0.23%	70-Mariana_Trench_2016_2—bathypelagic-water (South West of Guam)	NA	7		Y	N	AGCTCCAATAGCGTATATTAAAGTTGTTGCAGTTAAAAAGCTCGTAGTTGAAACTTGGGCCTGGCTGGCGGGTCCGCCTCACCGCGTGCACTCGTCCGGCCGGGCCTTCCTTCTGAAGAACCTCATGCCCTTCACTGGGCGTGCTGGGGAATCAGGACTTTTACTTTGAAAAAATTAGAGTGTTCAAAGCAGGCCTTTGCTCGAATACGTTAGCATGGAATAATAAAATAGGGCGTGCGTTTCTATTTTGTTGGTTTCTAGAGACGCCGCAATGATTAACAGGAACAGTCGGGGGCATCAGTATTCAGTTGTCAGAGGTGAAATTCTTGGATTTACTGAAGACTAACTACTGCGAAAGCATTTGCCAAGGATGTTT
ASV1163	Eukaryota	Opisthokonta	Fungi	Cryptomycota	Cryptomycotina	Cryptomycotina_X	Cryptomycotina_XX	Cryptomycotina_XX_sp.	0.47	0.4	0.84	Eukaryota; Opisthokonta; Fungi; Fungi incertae sedis; Cryptomycota; NA	90.86% (isolate	Chaotic	Chaotic	93.90%	0.00%	NA	0		*	0.00%	NA	0		*	0.09%	3-OSD_2014_V4_LW-150-surface-water (Lagune de Rocha, Uruguay)	7		*	0.00%	NA	NA	0		*	0.00%	NA	NA	0		*	Y	AGCTCCAATAGCGTATATTAAAGTTGTTGCAGTTAAAAAGCTCGTAGTTGAACCTTGGGCAAGCCGGGACGGGTCGGCCGCAAGGCCGGACTCGGACGGCGCGCCTCTGTGGGGGACTCGCTGCTCCGGCGGCGAGGCAACCTGCGTTACTGTGAAGAAATTAGAGTGTTTAAAGCAGGCTATCGCTTGAATACATCAGCATGGAATAACAAGATAAGACACATGTCCTCTTGTTGGTTAGGCGACAAATGTAATGATTAATAGGGCCAGTTGGGGGCATTAGTATTCAGTAGTCAGAGGTGAAATTCTTGGATTTACTGAAGACTAACTAGTGCGAAAGCATTTGCCAAGGATGTTT
ASV2336	Eukaryota	Opisthokonta	Fungi	Ascomycota	Pezizomycotina	Eurotiomycetes	Penicillium	Penicillium_brevicompactum	0.46	0.47	0.38	Eukaryota; Opisthokonta; Fungi; Dikarya; Ascomycota; saccharomyceta; Pezizomycotina; leotiomyceta; Eurotiomycetes; Eurotiomycetidae; Eurotiales; Aspergillaceae	100.00%	Chaotic	Chaotic	100.00%	0.54%	199-Soils_Neotropical—surface-soil (Costa Rica)	5		Y	0.40%	183-Lake_Fuxian_2015-S1-surface-water (Yunnan, China)	5		Y	0.34%	3-OSD_2014_V4_LW-49-surface-water (North West Croatia)	5		Y	0.00%	NA	NA	0		N	1.08%	70-Mariana_Trench_2016_2—bathypelagic-water (South West of Guam)		6		Y	N	AGCTCCAATAGCGTATATTAAAGTTGTTGCAGTTAAAAAGCTCGTAGTTGAACCTTGGGTCTGGCTGGCCGGTCCGCCTCACCGCGAGTACTGGTCCGGCTGGACCTTTCCTTCTGGGGAACCTCATGGCCTTCACTGGCTGTGGGGGGAACCAGGACTTTTACTGTGAAAAAATTAGAGTGTTCAAAGCAGGCCTTTGCTCGAATACATTAGCATGGAATAATAGAATAGGACGTGTGGTTCTATTTTGTTGGTTTCTAGGACCGCCGTAATGATTAATAGGGATAGTCGGGGGCGTCAGTATTCAGCTGTCAGAGGTGAAATTCTTGGATTTGCTGAAGACTAACTACTGCGAAAGCATTCGCCAAGGATGTTT
ASV8944	Eukaryota	Opisthokonta	Fungi	Ascomycota	Pezizomycotina	Dothideomycetes	Phaeosphaeria	Phaeosphaeria_avenaria	0.45	0.54	0	Eukaryota; Opisthokonta; Fungi; Dikarya; Ascomycota; saccharomyceta; Pezizomycotina; leotiomyceta; dothideomyceta; Dothideomycetes	99.73%	Rhythmic-ephemeral	NA	99.70%	0.00%	NA	0		*	0.39%	185-Lake_Chaohu_2014_2015-CH1-surface-water (Anhui, China)	4		*	0.03%	29-Roscoff_Astan_2012_2016-Astan-surface-water (off Roscoff, Brittany, France)	5		*	0.08%	76-Arctic_Ocean_2012-37-surface-water (West of Svalbard)	The only sample is not really open ocean	1		*	0.00%	NA	NA	0		*	Y	AGCTCCAATAGCGTATATTAAAGTTGTTGCAGTTAAAAAGCTCGTAGTTGAACCTTGGGTCTGGCTGGCAGGTCCGCCTCACCGCGTGTACTTGTCCGGCCGGGCCTTCCTTCTGGAGAACCTCATGCCCTTCGCTGGGCGTGTTGGGGACCAGGACTTTTACTTTGAAAAAATTAGAGTGTTCAAAGCAGGCCTTTGCTCGAATACGTTAGCATGGAATAATAGAATAGGACGTGCGGTCCTATTTTGTTGGTTTCTAGGACCGCCGTAATGATTAATAGGGACAGTCGGGGGCATCAGTATTCAATTGTCAGAGGTGAAATTCTTGGATTTATTGAAGACTAACTACTGCGAAAGCATTTGCCAAGGATGTTT
ASV2737	Eukaryota	Opisthokonta	Fungi	Basidiomycota	Ustilaginomycotina	Exobasidiomycetes	Malassezia	Malassezia_restricta	0.4	0.41	0.32	Eukaryota; Opisthokonta; Fungi; Dikarya; Basidiomycota; Ustilaginomycotina; Malasseziomycetes; Malasseziales; Malasseziaceae	99.73% (type material)	Chaotic	Ephemeral	100.00%	0.00%	NA	0		N	0.00%	NA	0		N	0.00%	NA	0		N	0.00%	NA	NA	0		N	0.00%	NA	NA	0		N	Y	AGCTCCAATAGCGTATATTAAAGTTGTTGCAGTTAAAAAGCTCGTAGTTGGACCTTGGACCTGGACAGGCGGTCCGCCTCACGGCGAGTACTGTCTTGCTGGGTCTTTCCTCTTGGTGATCTGTTGTTTCGGCAGCAGGGAACCAGGACTTTTACTTTGAAAAAATTAGAGTGTTCAAAGCAGGCTCGACGCCGGAATATATTAGCATGGAATAATAAAATAGGACGTGCGGTTCTATTTTGTTGGTTTTTGGAATCGCCGTAATGATTAATAGGGACAGTCGGGGGCATTAGTACTCACATGCTAGAGGTGAAATTCTTGGATTTTGTGAAGACTAACTTCTGCGAAAGCATTTGCCAAGGATGTTT
ASV866	Eukaryota	Opisthokonta	Fungi	Chytridiomycota	Chytridiomycotina	Chytridiomycetes	Chytridium	Chytridium_polysiphoniae	0.38	0.14	1.57	Eukaryota; Opisthokonta; Fungi; Fungi incertae sedis; Chytridiomycota	87.24% (isolate)	Ephemeral	Ephemeral	100.00%	0.00%	NA	0		N	0.00%	NA	0		N	0.54%	2-OSD_2015_V4-100-surface-water (of North Crete, Greece)	5		Y	0.00%	NA	NA	0		N	0.00%	NA	NA	0		N	Y	AGCTCCAATAGCGTATATTCAAGTTGTTGCAGTTAAAAAGCTCGTAGTTGAATTTTGGACCTGGGGGCAAGGTATCGCCTCGCGGTGATCACTTTCGTGCCCGGGACTTTTTTCATGGCTATGTGTGTGTTCTTTACTGGGTGCATGCAGATGCCATGACGGTTACTTTGAAAAAATTAGAGTGTTTAAAACAGGCTTATGCTTGAATACATTAGCATGGAATAACGGAATAGGACTTTTGTTTTATTTTGTTGGTTTTTAGGACAAAAGTAATGATTAATAGGGATAATTGGGGGCATTAGTATTCCATCGTCAGAGGTGAAATTCTTGGATTGATGAAAGACTAACTTCTGCGAAAGCATTTGCCAAGGATGTTT
ASV3073	Eukaryota	Opisthokonta	Fungi	Ascomycota	Pezizomycotina	Eurotiomycetes	Aspergillus	NA	0.37	0.4	0.19	Eukaryota; Opisthokonta; Fungi; Dikarya; Ascomycota; saccharomyceta; Pezizomycotina; leotiomyceta; Eurotiomycetes; Eurotiomycetidae; Eurotiales; Aspergillaceae+Thermoascaceae clade	100.00%	Chaotic-ephemeral	Ephemeral	100.00%	0.00%	NA	0		N	1.68%	183-Lake_Fuxian_2015-S4-surface-water (Yunnan, China)	7		Y	0.02%	3-OSD_2014_V4_LW-132-surface-water (off West Israel)	2		Y	0.00%	NA	NA	0		N	0.52%	70-Mariana_Trench_2016_2—bathypelagic-water (South West of Guam)		5		Y	N	AGCTCCAATAGCGTATATTAAAGTTGTTGCAGTTAAAAAGCTCGTAGTTGAACCTTGGGTCTGGCTGGCCGGTCCGCCTCACCGCGAGTACTGGTCCGGCTGGACCTTTCCTTCTGGGGAATCCCATGGCCTTCACTGGCTGTGGGTGGAACCAGGACTTTTACTGTGAAAAAATTAGAGTGTTCAAAGCAGGCCTTTGCTCGAATACATTAGCATGGAATAATAGAATAGGACGTGCGGTTCTATTTTGTTGGTTTCTAGGACCGCCGTAATGATTAATAGGGATAGTCGGGGGCGTCAGTATTCAGCTGTCAGAGGTGAAATTCTTGGATTTGCTGAAGACTAACTACTGCGAAAGCATTCGCCAAGGATGTTT
ASV1421	Eukaryota	Opisthokonta	Fungi	Cryptomycota	Cryptomycotina	Cryptomycotina_X	Cryptomycotina_XX	Cryptomycotina_XX_sp.	0.33	0.25	0.7	Eukaryota; Opisthokonta; Fungi; NA	88.53% (strain)	Rhythmic-chaotic	Ephemeral-rhythmic	100.00%	0.00%	NA	0		N	0.00%	NA	0		N	0.66%	36-Spain_Blanes_2004_2013-Blanes-surface-water (Blanes, Spain)	21		Y	0.00%	NA	NA	0		N	0.00%	NA	NA	0		N	N	AGCTCCAATAGCGTATATTAAAGTTGTTGCAGTTAAAACGCTCGTAGTCTGATGTAATGGGTTCTTTGCTGGGGAGCAGCAATGTTCTTTGGTGCGGGGCCCATCAGTGGGACAGCAATGTCCCGGTTTACTTTGAGGAAATTAGGGTGTTCAAAGCAGGCGAATGCTTGAATACTGCAGCATGGAATAATGGAATAGGACTCGCGTCTTATTTTGTTGGTTTGGAGATGTGAGTAATGATGAATAGGGACAGTTGGGGGCATTGGTATTCAGTAGTCAGAGGTGAAATTCTTGGATTTACTGAAGACTAACTAGTGCGAAAGCATTTGCCAAGGATGTTT
ASV8958	Eukaryota	Opisthokonta	Fungi	Ascomycota	Saccharomycotina	Saccharomycetales	Kazachstania	Kazachstania_servazzii	0.3	0.36	0	Eukaryota; Opisthokonta; Fungi; Dikarya; Ascomycota; saccharomyceta; Saccharomycotina; Saccharomycetes; Saccharomycetales; Saccharomycetaceae	100.00%	Ephemeral	NA	100.00%	0.26%	199-Soils_Neotropical—surface-soil (Costa Rica)	9		Y	0.00%	NA	0		N	0.00%	NA	0		N	0.00%	NA	NA	0		N	0.00%	NA	NA	0		N	N	AGCTCCAATAGCGTATATTAAAGTTGTTGCAGTTAAAAAGCTCGTAGTTGAACTTTGGGCCTGGTTGGCCGGTCTGGCTTTTTGCCACGTACTGGAATGCAACCGGGCCTTTCCTTCTGGCTAACCTTAGGCTCCTTGTGGGTCTTTGGCGAACCAGGACTTTTACTTTGAAAAAATTAGAGTGTTCAAAGCAGGCGTATTGCTCGAATATATTAGCATGGAATAATGGAATAGGACGTTTGGTTCTATTTTGTTGGTTTCTAGGACCATCGTAATGATTAATAGGGACGGTCGGGGGCATCAGTATTCAATTGTCAGAGGTGAAATTCTTGGATTTATTGAAGACTAACTACTGCGAAAGCATTTGCCAAGGACGTTT
ASV2651	Eukaryota	Opisthokonta	Fungi	Ascomycota	Pezizomycotina	Sordariomycetes	Purpureocillium	Purpureocillium_lilacinum	0.29	0.31	0.21	Eukaryota; Opisthokonta; Fungi; Dikarya; Ascomycota; saccharomyceta; Pezizomycotina; leotiomyceta; sordariomyceta; Sordariomycetes; Hypocreomycetidae; Hypocreales	100.00%	Ephemeral	Ephemeral	100.00%	0.00%	NA	0		N	3.88%	183-Lake_Fuxian_2015-S4-surface-water (Yunnan, China)	8		Y	0.27%	1-OSD_2014_V4_LGC-108-surface-water (Bay of Lisboa, Portugal)	3		Y	0.00%	NA	NA	0		N	4.16%	70-Mariana_Trench_2016_2—bathypelagic-water (South West of Guam)		4		Y	N	AGCTCCAATAGCGTATATTAAAGTTGTTGTGGTTAAAAAGCTCGTAGTTGAACCTTGGGCCTGGCTGGCCGGTCCGCCTCACCGCGTGCACTGGTCCGGCCGGGCCTTTCCCTCTGTGGAACCCCATGCCCTTCACTGGGTGTGGCGGGGAAACAGGACTTTTACTTTGAAAAAATTAGAGTGCTCCAGGCAGGCCTATGCTCGAATACATTAGCATGGAATAATGAAATAGGACGTGCGGTTCTATTTTGTTGGTTTCTAGGACCGCCGTAATGATTAATAGGGACAGTCGGGGGCATCAGTATTCAATTGTCAGAGGTGAAATTCTTGGATTTATTGAAGACTAACTACTGCGAAAGCATTTGCCAAGGATGTTT
ASV8967	Eukaryota	Opisthokonta	Fungi	Ascomycota	Pezizomycotina	Dothideomycetes	NA	NA	0.29	0.34	0	Eukaryota; Opisthokonta; Fungi; Dikarya; Ascomycota; saccharomyceta; Pezizomycotina; leotiomyceta; dothideomyceta; Dothideomycetes; Pleosporomycetidae; Pleosporales; Aigialaceae	100.00%	Chaotic	NA	97.90%	0.10%	201-Soils_Swiss—surface-soil (Valais, Switzerland)	7		*	0.00%	NA	0		*	0.00%	NA	0		*	0.00%	NA	NA	0		*	0.00%	NA	NA	0		*	Y	AGCTCCAATAGCGTATATTAAAGTTGTTGCAGTTAAAAAGCTCGTAGTTGAACCTTGGGCCTGGCTGGCTGGTCCGCCTCACCGCGTGCACTGGTTTGGCCGGGCCTTTCCTTCTGGAGAGCCCCATGCCCTTCACTGGGCGTGTGGGGGAACCAGGACTTTTACTTTGAAAAAATTAGAGTGTTCAAAGCAGGCCTTTGCTCGAATACATTAGCATGGAATAATGGAATAGGACGTGCGGTCCTATTTTGTTGGTTTCTAGGACCGCCGTAATGATTAATAGGGATAGTCGGGGGCATCCGTATTCAATTGTCAGAGGTGAAATTCTTGGATTTATTGAAGACGAACTACTGCGAAAGCATTTGCCAAGGATGTTT
ASV8969	Eukaryota	Opisthokonta	Fungi	Ascomycota	Pezizomycotina	Dothideomycetes	Ascochyta	Ascochyta_pisi_var._pisi	0.29	0.34	0	Eukaryota; Opisthokonta; Fungi; Dikarya; Ascomycota; saccharomyceta; Pezizomycotina; leotiomyceta; dothideomyceta; Dothideomycetes; Pleosporomycetidae; Pleosporales	100.00%	Chaotic	NA	100.00%	38.36%	204-Soils_Global_2012—surface-soil (New Mexico, USA)	1		Y	15.12%	185-Lake_Chaohu_2014_2015-CH1-surface-water (Anhui, China)	16		Y	0.03%	3-OSD_2014_V4_LW-39-surface-water (off Charleston, South Carolina)	7		Y	0.00%	NA	NA	0		N	0.68%	70-Mariana_Trench_2016_2—bathypelagic-water (South West of Guam)		3		Y	N	AGCTCCAATAGCGTATATTAAAGTTGTTGCAGTTAAAAAGCTCGTAGTTGAAACTTGGGCCTGGCTGGCAGGTCCGCCTCACCGCGTGTACTTGTCCGGCCGGGCCTTTCCTTCTGGAGAACCTCATGCCCTTCACTGGGTGTGTTGGGGAACCAGGACTTTTACTTTGAAAAAATTAGAGTGTTCAAAGCAGGCCTTTGCTCGAATACGTTAGCATGGAATAATAGAATAGGACGTGCGGTCCTATTTTGTTGGTTTCTAGGACCGCCGTAATGATTAATAGGGACAGTCGGGGGCATCAGTATTCAATTGTCAGAGGTGAAATTCTTGGATTTATTGAAGACTAACTACTGCGAAAGCATTTGCCAAGGATGTTT
ASV6352	Eukaryota	Opisthokonta	Fungi	Basidiomycota	Agaricomycotina	Tremellomycetes	NA	NA	0.24	0.29	0.02	Eukaryota; Opisthokonta; Fungi; Dikarya; Basidiomycota; Agaricomycotina; Tremellomycetes; Tremellales; Rhynchogastremaceae	100.00%	Ephemeral-chaotic	Ephemeral	100.00%	0.00%	NA	0		N	0.18%	200-River_Parana—surface-water (South East of Rosario, Argentina)	2		Y	0.33%	36-Spain_Blanes_2004_2013-Blanes-surface-water (Blanes, Spain)	12		Y	0.12%	384-Arctic_Fram_observatory_2016-EGC-3-euphotic-water (Between Svalbard and Greenland)	0.01 % 205-Tara_Ocean_V4-TARA_149-surface-water (Center of North Atlantic)	19		Y	0.00%	NA	NA	0		N	N	AGCTCCAGTAGCGTATATTAAAGTTGTTGCAGTTAAAAAGCTCGTAGTCGAACTTCGGGCCTGGCGGGACGGTCCGCCTTACGGTGTGTACTGTCCGGCCGGGTCTTACCTCCTGGTGAGGCCGTATGCCCTTTACTGGGTGTGCGGTGGAACCAGGAATTTTACCTTGAGAAAATTAGAGTGTTCAAAGCAGGCATATGCCCGAATACATTAGCATGGAATAATAGAATAGGACGTGCGGTTCTATTTTGTTGGTTTCTAGGATCGCCGTAATGATTAATAGGGACGGTCGGGGGCATTAGTATTCCGTTGCTAGAGGTGAAATTCTTAGATTTACGGAAGACTAACTACTGCGAAAGCTTTTGCCAAGGACGTTT
ASV3729	Eukaryota	Opisthokonta	Fungi	Ascomycota	Pezizomycotina	Eurotiomycetes	Cyphellophora	NA	0.24	0.26	0.11	Eukaryota; Opisthokonta; Fungi; Dikarya; Ascomycota; saccharomyceta; Pezizomycotina; leotiomyceta; Eurotiomycetes; Chaetothyriomycetidae; Chaetothyriales	100.00%	Chaotic-rhythmic	Rhythmic	99.70%	0.00%	NA	0		*	0.00%	NA	0		*	0.00%	NA	0		*	4.86%	41-Chukchi_Sea_ICESCAPE_2010-KS6-surface-water (North Bering Straits)	0.65 % 41-Chukchi_Sea_ICESCAPE_2010-CN14B-surface-water (North West of Alaska), kind of mid-oceanic mid-coastal	3		*	0.00%	NA	NA	0		*	Y	AGCTCCAATAGCGTATATTAAAGTTGTTGCCGTTAAAAAGCTCGTAGTTGAACCTTGGACCTGGCTGATCTGTCCTCCTAATCGAGCGTACGGATTCGGTCGGGTCTTTCCTTCTGGGGAACCCTATGCTCTTTATTGGGTGTAGCGGGGAACCAGGACTTTTACCTTGAAAAAATTAGAGTGTTCAAAGCAGGCCTTTGCTCGAATACATTAGCATGGAATAATAGAATAGGACATCGGTTCTATTTTGTTGGTTTCTAGGACCGCTGTAATGATTAATAGGGATAGTCGGGGGCGTCCGTATTCAATTGTCAGAGGTGAAATTCTTGGATTTATTGAAGACGAACTACTGCGAAAGCATTCGCCAAGGATGTTT
ASV971	Eukaryota	Opisthokonta	Fungi	NA	NA	NA	NA	NA	0.21	0	1.27	Eukaryota; Opisthokonta; NA	88.36% (isolate)	NA	Rhythmic	100.00%	0.00%	NA	0		N	0.00%	NA	0		N	0.82%	2-OSD_2015_V4-6-surface-water (Blanes, Spain)	13		Y	0.52%	390-South_West_Pacific_2009_2018-6410-surface-water (East of New Zealand)	No sample visible on the map very very far from coast	18		Y	0.11%	34-Malaspina_vertical_2010_2011-30-bathypelagic-water (off Rio, Brazil)		2		Y	N	AGCTCCAATAGCGTATATTAAAGTTGTTGCAGTTAAAAAGCTCGTAGTTGGATTTTGGACATCGGCCGTCGGTCCGCCGCAAGGTGAGTACTAACGGGTAGTGTCTTCCGGCTGAAGGCTGTGTGTGCTCTTTGAGTGTGCATAGAATTCAGCCAATTTACTTTGAAAAAATTAGAGTGTTCAAAGCAGGCCTTTGGCTTGAATACATTAGCATGGAATAACAGAATAGGACTTTGGCTCTATTTTGTTGGTTTCTAGGACCGAAGTAATGATTAATAGGGATAGTTGGGGGCATTAATATTTAATTGTCAGAGGTGAAATTCTTTGATTTATGAAAGATTAACTTCTGCGAAAGCATTTGCCAAGGATGTTT
ASV9009	Eukaryota	Opisthokonta	Fungi	Ascomycota	Saccharomycotina	Saccharomycetales	Debaryomyces	Debaryomyces_hansenii	0.17	0.21	0	Eukaryota; Opisthokonta; Fungi; Dikarya; Ascomycota; saccharomyceta; Saccharomycotina; Saccharomycetes; Saccharomycetales; CUG-Ser1 clade; Debaryomycetaceae	100.00%	Chaotic	NA	100.00%	0.76%	199-Soils_Neotropical—surface-soil (Central Panama)	11		Y	0.00%	NA	0		N	0.06%	28-Roscoff_Astan_2009_2011-Astan-surface-water (off Roscoff, Brittany, France)	1		Y	0.09%	388-Atlantic_transect_PS113_2018-PS113_S57-surface-water (off Rio, Brazil)	0.01 % 35-Malaspina_surface_2010_2011-96-surface-water (North West of Kiritimati)	4		Y	3.38%	390-South_West_Pacific_2009_2018-7562-bathypelagic-water (East of New Zealand)	0.09 % 69-Mariana_Trench_2016_1-North-bathypelagic-water (South West of Guam)	5		Y	N	AGCTCCAATAGCGTATATTAAAGTTGTTGCAGTTAAAAAGCTCGTAGTTGAACCTTGGGCTTGGTTGGCCGGTCCGCCTTTTTGGCGAGTACTGGACCCAACCGAGCCTTTCCTTCTGGCTAACCTTTCGCCCTTGTGGTGTTTGGCGAACCAGGACTTTTACTTTGAAAAAATTAGAGTGTTCAAAGCAGGCCTTTGCTCGAATATATTAGCATGGAATAATAGAATAGGACGTTATGGTTCTATTTTGTTGGTTTCTAGGACCATCGTAATGATTAATAGGGACGGTCGGGGGCATCAGTATTCAGTTGTCAGAGGTGAAATTCTTGGATTTACTGAAGACTAACTACTGCGAAAGCATTTGCCAAGGACGTTT
ASV5590	Eukaryota	Opisthokonta	Fungi	Cryptomycota	Cryptomycotina	Cryptomycotina_X	Cryptomycotina_XX	Cryptomycotina_XX_sp.	0.17	0.2	0.04	Eukaryota; Opisthokonta; Fungi; Fungi incertae sedis; Cryptomycota; environmental samples; uncultured Cryptomycota	95.08% (isolate)	Ephemeral-chaotic	Ephemeral	98.90%	0.12%	199-Soils_Neotropical—surface-soil (Costa Rica)	7		*	0.00%	NA	0		*	0.00%	NA	0		*	0	NA	NA	0		*	0.00%	NA	NA	0		*	Y	AGCTCCAATAGCGTATATTAAAGTTGTTGCAGTTAAAAAGCTCGTAGTTGAACCTTAGGCAAGGCGGCCTGGTCACCCACTGGGTGTACTGGGCTCGCCGCGCCTCACCTGCGGGGAACTAGTCGTGCTTCGGTGCGCTAGGGAACCGCGCCTTACTTTGAAGAAATTAGAGTGTTTAAAGCAGGCTTTTGCTTGAATACGCCAGCATGGAATAACAGGATAGGACTTTGGTTCTATTTTGTTGGTTTGAGGACCAAAGTAATGATTAATAGGGCCAGTCGGGGGCATTAGTATTCTATAGTCAGAGGTGAAATTCTTGGATTTATAGAAGACTAACTAATGCGAAAGCATTTGCCAAGGATGTTT
ASV1367	Eukaryota	Opisthokonta	Fungi	Chytridiomycota	Chytridiomycotina	Chytridiomycetes	Chytridiomycetes_X	Chytridiomycetes_X_sp.	0.16	0.02	0.87	Eukaryota; Opisthokonta; NA	88.77% (isolate)	Chaotic	Chaotic	100.00%	0.00%	NA	0		N	0.00%	NA	0		N	7.32%	36-Spain_Blanes_2004_2013-Blanes-surface-water (Blanes, Spain)	24		Y	0.43%	390-South_West_Pacific_2009_2018-6410-surface-water (East of New Zealand)	0.05 % 34-Malaspina_vertical_2010_2011-30-surface-water (off Rio, Brazil)	36		Y	0.75%	390-South_West_Pacific_2009_2018-6421-bathypelagic-water (East of New Zealand)	No sample visible on the map farther from coast.	6		Y	N	AGCTCCAATAGCGTATATTAAAGTTGTTGCAGTTAAAAAGCTCGTAGTTGGATTTTGGACATCGTCTGTCGGTCCGCCTTAACGGTGAGTACTGACGGGTGGAGTCTTCCGGCTGAAGGCTATCTGTGCTCTTCATTGGGTGTAGGTAGAATTCAGCCCATTTACTTTGAAAAAATTAGAGTGTTCAAAGCAGGCCTTTGGCTTGAATACATTAGCATGGAATAACAGAATAGGACTTTGGTTCTATTTTGTTGGTTTCTAGGACCGAAGTAATGATTAATAGGGATAGTTGGGGGCATTAATATTTAATTGTCAGAGGTGAAATTCTTTGATTTATGAAAGATTAACTTCTGCGAAAGCATTTGCCAAGGATGTTT
