# Supplementary material for: Five‐Year Time Series Reveals Short‐Term Blooms of Planktonic Fungi in a Coastal Mediterranean Site
Source: Environ Microbiol Rep. 2025 Jul 12;17(4):e70154. doi: 10.1111/1758-2229.70154 (PMC12254913; doi:10.1111/1758-2229.70154)
Supplement: Supplementary file 14 — Table S2. List of the direct neighbours of the 40 major fungal ASVs in the > 3 μm co‐occurrence network. The ASVs are sorted by decreasing CRAASVFungi. For each fungal ASVs, the direct neighbours are sorted by order of decreasing absolute weight (a measure of the strength of the association). Note that there are only 40 major fungal ASVs here as ASV971 is absent from the > 3 μm size fraction. [file EMI4-17-e70154-s004.ods]

## Sheet: TaxoClosestNeighbours40ASVs
			PR2 taxonomy
Fungal ASV	Direct Neighbours	Weight	Kingdom	Supergroup	Division	Class	Order	Family	Genus	Species
ASV224	ASV45	-0.25	Eukaryota	Alveolata	Dinoflagellata	Syndiniales	Dino-Group-II	Dino-Group-II-Clade-10-and-11	Dino-Group-II-Clade-10-and-11_X	Dino-Group-II-Clade-10-and-11_X_sp.
ASV224	ASV1016	0.25	Eukaryota	Opisthokonta	Fungi	Ascomycota	Pezizomycotina	Leotiomycetes	Rhexocercosporidium	Rhexocercosporidium_sp.
ASV224	ASV8230	0.24	Eukaryota	Opisthokonta	Fungi	Ascomycota	Pezizomycotina	Eurotiomycetes	Exophiala	Exophiala_pisciphila
ASV224	ASV5211	0.23	Eukaryota	Opisthokonta	Fungi	Ascomycota	Pezizomycotina	Dothideomycetes	Cladosporium	Cladosporium_sp.
ASV224	ASV838	0.21	Eukaryota	Alveolata	Dinoflagellata	Dinophyceae	Suessiales	Suessiaceae	Protodinium	Protodinium_simplex
ASV224	ASV9005	0.20	Eukaryota	Rhizaria	Cercozoa	Filosa-Thecofilosea	NA	NA	NA	NA
ASV224	ASV289	-0.20	Eukaryota	Alveolata	Dinoflagellata	Dinophyceae	NA	NA	NA	NA
ASV275	ASV4739	0.50	Eukaryota	Opisthokonta	Fungi	Ascomycota	Pezizomycotina	Eurotiomycetes	Aspergillus	NA
ASV275	ASV9092	0.48	Eukaryota	Alveolata	Apicomplexa	Apicomplexa_X	Colpodellidae	Colpodellidae_X	Colpodella	Colpodella_tetrahymenae
ASV275	ASV4740	0.43	Eukaryota	Opisthokonta	Fungi	Ascomycota	Pezizomycotina	Eurotiomycetes	Exophiala	Exophiala_xenobiotica
ASV275	ASV1386	0.34	Eukaryota	Stramenopiles	Stramenopiles_X	MAST	MAST-9	MAST-9A	MAST-9A_X	MAST-9A_X_sp.
ASV275	ASV580	0.22	Eukaryota	Stramenopiles	Stramenopiles_X	MAST	MAST-9	MAST-9A	MAST-9A_X	MAST-9A_X_sp.
ASV275	ASV4051	0.22	Eukaryota	NA	NA	NA	NA	NA	NA	NA
ASV1613	ASV10932	0.27	Eukaryota	Alveolata	Dinoflagellata	Dinophyceae	Peridiniales	Thoracosphaeraceae	Scrippsiella	Scrippsiella_acuminata
ASV1613	ASV10025	0.24	Eukaryota	Archaeplastida	Chlorophyta	Trebouxiophyceae	Chlorellales	Chlorellales_X	Picochlorum	Picochlorum_sp.
ASV1613	ASV7121	0.23	Eukaryota	Opisthokonta	Metazoa	Annelida	Annelida_X	Annelida_XX	Lysidice	Lysidice_ninetta
ASV1613	ASV655	0.21	Eukaryota	Stramenopiles	Ochrophyta	Bolidophyceae	Parmales	Triparmaceae	Triparma	Triparma_mediterranea
ASV1016	ASV3729	0.48	Eukaryota	Opisthokonta	Fungi	Ascomycota	Pezizomycotina	Eurotiomycetes	Cyphellophora	NA
ASV1016	ASV2523	0.30	Eukaryota	Archaeplastida	Rhodophyta	Florideophyceae	Ceramiales	Rhodomelaceae	Laurencia	Laurencia_sp.
ASV1016	ASV1163	0.30	Eukaryota	Opisthokonta	Fungi	Cryptomycota	Cryptomycotina	Cryptomycotina_X	Cryptomycotina_XX	Cryptomycotina_XX_sp.
ASV1016	ASV10710	0.28	Eukaryota	Rhizaria	Cercozoa	Filosa-Thecofilosea	Ebriida	TAGIRI1-lineage	TAGIRI1-lineage_X	TAGIRI1-lineage_X_sp.
ASV1016	ASV224	0.25	Eukaryota	Opisthokonta	Fungi	Ascomycota	Pezizomycotina	Sordariomycetes	Lecanicillium	Lecanicillium_saksenae
ASV409	ASV15	0.69	Eukaryota	Alveolata	Dinoflagellata	Dinophyceae	Gymnodiniales	Gymnodiniaceae	Gyrodinium	Gyrodinium_fusiforme
ASV409	ASV847	0.29	Eukaryota	Opisthokonta	Fungi	Basidiomycota	Ustilaginomycotina	Exobasidiomycetes	Malassezia	Malassezia_globosa
ASV409	ASV71	-0.27	Eukaryota	Alveolata	Dinoflagellata	Dinophyceae	NA	NA	NA	NA
ASV409	ASV2	0.23	Eukaryota	Opisthokonta	Metazoa	Arthropoda	Crustacea	Maxillopoda	Centropages	Centropages_typicus
ASV409	ASV9063	-0.23	Eukaryota	Alveolata	Dinoflagellata	Dinophyceae	Gymnodiniales	Gymnodiniaceae	Gymnodinium	Gymnodinium_sp.
ASV409	ASV9005	0.21	Eukaryota	Rhizaria	Cercozoa	Filosa-Thecofilosea	NA	NA	NA	NA
ASV409	ASV55	0.21	Eukaryota	NA	NA	NA	NA	NA	NA	NA
ASV166	ASV9030	0.50	Eukaryota	Alveolata	Apicomplexa	Apicomplexa_X	Apicomplexa_XX	Apicomplexa_XXX	Apicomplexa_XXXX	Apicomplexa_XXXX_sp.
ASV166	ASV176	0.47	Eukaryota	Stramenopiles	Ochrophyta	Eustigmatophyceae	Eustigmatophyceae_X	Eustigmatophyceae_XX	Nannochloropsis	Nannochloropsis_granulata
ASV166	ASV2304	0.47	Eukaryota	Opisthokonta	Choanoflagellida	Choanoflagellatea	Acanthoecida	Stephanoecidae_New_Choanos_8	Stephanoecidae_New_Choanos_8_X	Stephanoecidae_New_Choanos_8_X_sp.
ASV166	ASV338	0.35	Eukaryota	Alveolata	Dinoflagellata	Syndiniales	Dino-Group-II	Dino-Group-II-Clade-7	Dino-Group-II-Clade-7_X	Dino-Group-II-Clade-7_X_sp.
ASV166	ASV4467	0.26	Eukaryota	NA	NA	NA	NA	NA	NA	NA
ASV166	ASV97	0.22	Eukaryota	Rhizaria	Radiolaria	RAD-B	RAD-B_X	RAD-B-Group-IV	RAD-B-Group-IV_X	RAD-B-Group-IV_X_sp.
ASV166	ASV11199	0.21	Eukaryota	Opisthokonta	NA	NA	NA	NA	NA	NA
ASV166	ASV973	0.21	Eukaryota	NA	NA	NA	NA	NA	NA	NA
ASV594	ASV748	0.33	Eukaryota	Stramenopiles	Ochrophyta	Bacillariophyta	Bacillariophyta_X	Polar-centric-Mediophyceae	Minidiscus	Minidiscus_trioculatus
ASV594	ASV1008	0.29	Eukaryota	Alveolata	Apicomplexa	Apicomplexa_X	Apicomplexa_XX	Apicomplexa_XXX	Apicomplexa_XXXX	Apicomplexa_XXXX_sp.
ASV594	ASV8947	0.29	Eukaryota	Rhizaria	Cercozoa	Filosa-Thecofilosea	Cryomonadida	Protaspa-lineage	Protaspa-lineage_X	Protaspa-lineage_X_sp.
ASV594	ASV934	0.24	Eukaryota	Stramenopiles	Ochrophyta	Bacillariophyta	Bacillariophyta_X	Raphid-pennate	Pseudo-nitzschia	Pseudo-nitzschia_sp.
ASV594	ASV901	0.23	Eukaryota	Stramenopiles	Ochrophyta	Bacillariophyta	Bacillariophyta_X	Polar-centric-Mediophyceae	Lauderia	Lauderia_annulata
ASV594	ASV479	0.22	Eukaryota	Alveolata	Ciliophora	Spirotrichea	Strombidiida	NA	NA	NA
ASV594	ASV8963	0.22	Eukaryota	Alveolata	Dinoflagellata	Dinophyceae	Gymnodiniales	Gymnodiniaceae	Gyrodinium	Gyrodinium_fusiforme
ASV594	ASV8933	0.21	Eukaryota	Alveolata	Dinoflagellata	Dinophyceae	Gymnodiniales	Gymnodiniaceae	Gyrodinium	Gyrodinium_fusiforme
ASV847	ASV409	0.29	Eukaryota	Opisthokonta	Fungi	Basidiomycota	Ustilaginomycotina	Exobasidiomycetes	Malassezia	Malassezia_restricta
ASV847	ASV955	-0.26	Eukaryota	Stramenopiles	Ochrophyta	Bacillariophyta	Bacillariophyta_X	Raphid-pennate	Raphid-pennate_X	Raphid-pennate_X_sp.
ASV847	ASV51	0.22	Eukaryota	Alveolata	Dinoflagellata	Dinophyceae	Peridiniales	Heterocapsaceae	Heterocapsa	Heterocapsa_pygmaea
ASV847	ASV3765	0.22	Eukaryota	Alveolata	Dinoflagellata	Dinophyceae	Suessiales	Suessiaceae	Pelagodinium	Pelagodinium_beii
ASV847	ASV289	-0.20	Eukaryota	Alveolata	Dinoflagellata	Dinophyceae	NA	NA	NA	NA
ASV367	ASV10964	0.35	Eukaryota	NA	NA	NA	NA	NA	NA	NA
ASV367	ASV450	0.30	Eukaryota	Alveolata	Dinoflagellata	Dinophyceae	Gymnodiniales	Gymnodiniaceae	Gyrodinium	Gyrodinium_heterogrammum
ASV367	ASV1210	0.30	Eukaryota	Stramenopiles	Stramenopiles_X	MAST	MAST-12	MAST-12A	MAST-12A_X	MAST-12A_X_sp.
ASV367	ASV76	0.27	Eukaryota	Stramenopiles	Ochrophyta	Bacillariophyta	Bacillariophyta_X	Raphid-pennate	Pseudo-nitzschia	Pseudo-nitzschia_delicatissima
ASV367	ASV9588	0.27	Eukaryota	Stramenopiles	Ochrophyta	Bacillariophyta	Bacillariophyta_X	Polar-centric-Mediophyceae	NA	NA
ASV367	ASV12349	0.26	Eukaryota	NA	NA	NA	NA	NA	NA	NA
ASV367	ASV439	0.25	Eukaryota	Alveolata	Dinoflagellata	Syndiniales	Dino-Group-II	Dino-Group-II-Clade-16	Dino-Group-II-Clade-16_X	Dino-Group-II-Clade-16_X_sp.
ASV367	ASV341	0.21	Eukaryota	Stramenopiles	Ochrophyta	Bacillariophyta	Bacillariophyta_X	Raphid-pennate	Pleurosigma	Pleurosigma_intermedium
ASV553	ASV134	0.31	Eukaryota	Opisthokonta	Metazoa	Arthropoda	Crustacea	Maxillopoda	Clausocalanus	Clausocalanus_furcatus
ASV553	ASV1599	0.25	Eukaryota	Rhizaria	Cercozoa	Filosa-Thecofilosea	Ebriida	Ebriidae	Ebria	Ebria_tripartita
ASV553	ASV6893	0.22	Eukaryota	Opisthokonta	Fungi	Chytridiomycota	Chytridiomycotina	Chytridiomycetes	Rhyzophidiales_X	Rhyzophidiales_X_sp.
ASV553	ASV10512	0.21	Eukaryota	Alveolata	Dinoflagellata	Syndiniales	Dino-Group-II	Dino-Group-II_X	Dino-Group-II_XX	Dino-Group-II_XX_sp.
ASV553	ASV186	0.21	Eukaryota	Opisthokonta	Metazoa	Arthropoda	Crustacea	Maxillopoda	Calocalanus	Calocalanus_sp.
ASV553	ASV1660	0.20	Eukaryota	Stramenopiles	Stramenopiles_X	Oomycota	Oomycota_X	Oomycota_XX	Oomycota_XXX	Oomycota_XXX_sp.
ASV553	ASV9359	0.20	Eukaryota	Alveolata	Dinoflagellata	Dinophyceae	Gymnodiniales	Gymnodiniaceae	Gyrodinium	NA
ASV553	ASV654	0.20	Eukaryota	Alveolata	Dinoflagellata	Syndiniales	Dino-Group-II	Dino-Group-II-Clade-1	Dino-Group-II-Clade-1_X	Dino-Group-II-Clade-1_X_sp.
ASV2777	ASV5782	0.31	Eukaryota	Opisthokonta	Fungi	Ascomycota	Pezizomycotina	Dothideomycetes	Cochliobolus	Cochliobolus_lunatus
ASV2777	ASV53	0.29	Eukaryota	Archaeplastida	Chlorophyta	Chlorodendrophyceae	Chlorodendrales	Chlorodendraceae	Chlorodendrales_XX	Chlorodendrales_XX_sp.
ASV2777	ASV242	0.26	Eukaryota	Opisthokonta	Metazoa	Urochordata	Urochordata_X	Ascidiacea	Thalia	Thalia_longicauda
ASV774	ASV6352	0.27	Eukaryota	Opisthokonta	Fungi	Basidiomycota	Agaricomycotina	Tremellomycetes	NA	NA
ASV774	ASV9905	0.26	Eukaryota	Opisthokonta	Fungi	Ascomycota	Pezizomycotina	Eurotiomycetes	Aspergillus	NA
ASV774	ASV9862	0.25	Eukaryota	NA	NA	NA	NA	NA	NA	NA
ASV774	ASV2096	0.23	Eukaryota	NA	NA	NA	NA	NA	NA	NA
ASV774	ASV11822	0.22	Eukaryota	NA	NA	NA	NA	NA	NA	NA
ASV774	ASV4548	0.22	Eukaryota	Opisthokonta	Fungi	Ascomycota	Pezizomycotina	Dothideomycetes	NA	NA
ASV5211	ASV9074	0.52	Eukaryota	Opisthokonta	Fungi	Ascomycota	Pezizomycotina	Dothideomycetes	Cladosporium	Cladosporium_sp.
ASV5211	ASV8940	0.30	Eukaryota	Alveolata	Dinoflagellata	Dinophyceae	Gymnodiniales	Warnowiaceae	Warnowia	Warnowia_sp.
ASV5211	ASV10025	0.29	Eukaryota	Archaeplastida	Chlorophyta	Trebouxiophyceae	Chlorellales	Chlorellales_X	Picochlorum	Picochlorum_sp.
ASV5211	ASV224	0.23	Eukaryota	Opisthokonta	Fungi	Ascomycota	Pezizomycotina	Sordariomycetes	Lecanicillium	Lecanicillium_saksenae
ASV5211	ASV5896	0.21	Eukaryota	Alveolata	Dinoflagellata	Dinophyceae	Peridiniales	Blastodiniaceae	Blastodinium	Blastodinium_contortum
ASV843	ASV844	0.39	Eukaryota	Alveolata	Dinoflagellata	Syndiniales	Dino-Group-II	Dino-Group-II-Clade-16	Dino-Group-II-Clade-16_X	Dino-Group-II-Clade-16_X_sp.
ASV843	ASV1261	0.33	Eukaryota	Hacrobia	Telonemia	Telonemia_X	Telonemia_XX	Telonemia-Group-2	Telonemia-Group-2_X	Telonemia-Group-2_X_sp.
ASV843	ASV1628	0.24	Eukaryota	Apusozoa	Apusomonadidae	Apusomonadidae_Group-1	Apusomonadidae_Group-1_X	Apusomonadidae_Group-1_XX	Apusomonadidae_Group-1_XXX	Apusomonadidae_Group-1_XXX_sp.
ASV843	ASV380	0.23	Eukaryota	Hacrobia	Picozoa	Picozoa_X	Picozoa_XX	Picozoa_XXX	Picozoa_XXXX	Picozoa_XXXX_sp.
ASV843	ASV348	0.21	Eukaryota	Alveolata	Dinoflagellata	Syndiniales	Dino-Group-I	Dino-Group-I-Clade-1	Dino-Group-I-Clade-1_X	Dino-Group-I-Clade-1_X_sp.
ASV324	ASV10104	0.38	Eukaryota	Alveolata	Dinoflagellata	Syndiniales	Dino-Group-II	Dino-Group-II-Clade-12	Dino-Group-II-Clade-12_X	Dino-Group-II-Clade-12_X_sp.
ASV324	ASV6640	0.25	Eukaryota	Opisthokonta	Metazoa	Annelida	Annelida_X	Annelida_XX	Glycinde	Glycinde_armigera
ASV324	ASV8964	0.22	Eukaryota	Alveolata	Dinoflagellata	Syndiniales	Dino-Group-III	Dino-Group-III_X	Dino-Group-III_XX	Dino-Group-III_XX_sp.
ASV324	ASV9401	0.22	Eukaryota	NA	NA	NA	NA	NA	NA	NA
ASV324	ASV211	0.20	Eukaryota	Stramenopiles	Ochrophyta	Dictyochophyceae	Dictyochophyceae_X	Pedinellales	Pedinellales_X	Pedinellales_X_sp.
ASV1724	ASV5299	0.35	Eukaryota	Alveolata	NA	NA	NA	NA	NA	NA
ASV1724	ASV6259	0.28	Eukaryota	Opisthokonta	Fungi	Ascomycota	Pezizomycotina	Dothideomycetes	Ochroconis	Ochroconis_tshawytschae
ASV1724	ASV1450	0.22	Eukaryota	Alveolata	Dinoflagellata	Syndiniales	Dino-Group-II	Dino-Group-II-Clade-30	Dino-Group-II-Clade-30_X	Dino-Group-II-Clade-30_X_sp.
ASV6458	ASV15165	0.46	Eukaryota	NA	NA	NA	NA	NA	NA	NA
ASV6458	ASV1362	0.38	Eukaryota	Alveolata	Dinoflagellata	Dinophyceae	NA	NA	NA	NA
ASV6458	ASV1057	0.34	Eukaryota	NA	NA	NA	NA	NA	NA	NA
ASV6458	ASV9438	0.27	Eukaryota	Alveolata	Dinoflagellata	Dinophyceae	Gymnodiniales	Kareniaceae	Karlodinium	Karlodinium_sp.
ASV420	ASV12811	0.30	Eukaryota	NA	NA	NA	NA	NA	NA	NA
ASV420	ASV299	0.30	Eukaryota	Stramenopiles	Ochrophyta	Bacillariophyta	Bacillariophyta_X	Polar-centric-Mediophyceae	Chaetoceros	NA
ASV420	ASV3727	0.28	Eukaryota	Stramenopiles	Stramenopiles_X	MAST	MAST-3	MAST-3I	MAST-3I_X	MAST-3I_X_sp.
ASV420	ASV3616	0.28	Eukaryota	NA	NA	NA	NA	NA	NA	NA
ASV420	ASV9981	0.25	Eukaryota	Alveolata	Dinoflagellata	Syndiniales	Dino-Group-II	Dino-Group-II-Clade-17	Dino-Group-II-Clade-17_X	Dino-Group-II-Clade-17_X_sp.
ASV420	ASV1507	0.23	Eukaryota	Alveolata	Dinoflagellata	Syndiniales	Dino-Group-II	Dino-Group-II-Clade-14	Dino-Group-II-Clade-14_X	Dino-Group-II-Clade-14_X_sp.
ASV420	ASV2846	0.21	Eukaryota	Opisthokonta	NA	NA	NA	NA	NA	NA
ASV420	ASV1365	0.20	Eukaryota	Alveolata	Dinoflagellata	Syndiniales	Dino-Group-II	Dino-Group-II-Clade-16	Dino-Group-II-Clade-16_X	Dino-Group-II-Clade-16_X_sp.
ASV1991	ASV8944	0.51	Eukaryota	Opisthokonta	Fungi	Ascomycota	Pezizomycotina	Dothideomycetes	Phaeosphaeria	Phaeosphaeria_avenaria
ASV1991	ASV606	0.29	Eukaryota	Opisthokonta	Metazoa	NA	NA	NA	NA	NA
ASV1991	ASV111	0.28	Eukaryota	Stramenopiles	Stramenopiles_X	Labyrinthulea	Thraustochytriales	Thraustochytriaceae	Thraustochytriaceae_X	Thraustochytriaceae_X_sp.
ASV1991	ASV10579	0.25	Eukaryota	Alveolata	Ciliophora	Spirotrichea	Strombidiida	Strombidiidae_B	Strombidiidae_B_X	Strombidiidae_B_X_sp.
ASV1991	ASV3481	0.22	Eukaryota	Opisthokonta	Metazoa	NA	NA	NA	NA	NA
ASV1991	ASV392	0.22	Eukaryota	Archaeplastida	Chlorophyta	Prasino-Clade-VII	Prasino-Clade-VII_X	Prasino-Clade-VII-A	Prasino-Clade-VII-A-3	Prasino-Clade-VII-A-3_sp.
ASV1991	ASV2776	0.20	Eukaryota	NA	NA	NA	NA	NA	NA	NA
ASV1991	ASV5539	0.20	Eukaryota	Archaeplastida	Streptophyta	Embryophyceae	Embryophyceae_X	Embryophyceae_XX	Pinus	Pinus_taeda
ASV1633	ASV9248	0.25	Eukaryota	Opisthokonta	Fungi	Ascomycota	Pezizomycotina	Sordariomycetes	NA	NA
ASV1633	ASV11380	0.23	Eukaryota	Alveolata	Apicomplexa	Apicomplexa_X	Gregarines	Gregarines_X	Selenidium	Selenidium_serpulae
ASV1633	ASV445	0.22	Eukaryota	Alveolata	Dinoflagellata	Syndiniales	Dino-Group-I	Dino-Group-I-Clade-1	Dino-Group-I-Clade-1_X	Dino-Group-I-Clade-1_X_sp.
ASV1633	ASV828	0.20	Eukaryota	Stramenopiles	Stramenopiles_X	MOCH	MOCH-1	MOCH-1_X	MOCH-1_XX	MOCH-1_XX_sp.
ASV8230	ASV9085	0.30	Eukaryota	Alveolata	Dinoflagellata	Syndiniales	Dino-Group-II	Dino-Group-II-Clade-14	Dino-Group-II-Clade-14_X	Dino-Group-II-Clade-14_X_sp.
ASV8230	ASV1163	0.26	Eukaryota	Opisthokonta	Fungi	Cryptomycota	Cryptomycotina	Cryptomycotina_X	Cryptomycotina_XX	Cryptomycotina_XX_sp.
ASV8230	ASV266	0.24	Eukaryota	Opisthokonta	Metazoa	Mollusca	Bivalvia	Limoida	Limaria	Limaria_hians
ASV8230	ASV224	0.24	Eukaryota	Opisthokonta	Fungi	Ascomycota	Pezizomycotina	Sordariomycetes	Lecanicillium	Lecanicillium_saksenae
ASV8230	ASV614	0.23	Eukaryota	Archaeplastida	Chlorophyta	Chlorodendrophyceae	Chlorodendrales	Chlorodendraceae	Chlorodendrales_XX	Chlorodendrales_XX_sp.
ASV8230	ASV3073	0.21	Eukaryota	Opisthokonta	Fungi	Ascomycota	Pezizomycotina	Eurotiomycetes	Aspergillus	NA
ASV460	ASV13760	0.45	Eukaryota	Alveolata	Dinoflagellata	Dinophyceae	Gymnodiniales	Gymnodiniaceae	Gyrodinium	NA
ASV460	ASV10132	0.35	Eukaryota	Opisthokonta	Fungi	Cryptomycota	Cryptomycotina	Cryptomycotina_X	Cryptomycotina_XX	Cryptomycotina_XX_sp.
ASV460	ASV9380	0.21	Eukaryota	NA	NA	NA	NA	NA	NA	NA
ASV505	ASV5709	0.62	Eukaryota	Opisthokonta	Metazoa	Echinodermata	Echinodermata_X	Echinodermata_XX	Ophiomyxa	Ophiomyxa_flaccida
ASV505	ASV10892	0.35	Eukaryota	Opisthokonta	Fungi	Ascomycota	Pezizomycotina	Leotiomycetes	Articulospora	Articulospora_tetracladia
ASV505	ASV6412	0.33	Eukaryota	Opisthokonta	Metazoa	NA	NA	NA	NA	NA
ASV505	ASV14668	0.32	Eukaryota	Opisthokonta	Metazoa	NA	NA	NA	NA	NA
ASV505	ASV9408	0.22	Eukaryota	Alveolata	Dinoflagellata	Dinophyceae	Dinophyceae_X	Dinophyceae_XX	Dinophyceae_XXX	Dinophyceae_XXX_sp.
ASV5782	ASV1977	0.32	Eukaryota	Alveolata	Dinoflagellata	Dinophyceae	Dinophysiales	Amphisoleniaceae	Amphisoleniaceae_X	Amphisoleniaceae_X_sp.
ASV5782	ASV2777	0.31	Eukaryota	Opisthokonta	Fungi	Ascomycota	Pezizomycotina	Dothideomycetes	Davidiella	Davidiella_macrospora
ASV5782	ASV1006	0.23	Eukaryota	Stramenopiles	Stramenopiles_X	MOCH	MOCH-5	MOCH-5_X	MOCH-5_XX	MOCH-5_XX_sp.
ASV5782	ASV12604	0.22	Eukaryota	Opisthokonta	Fungi	Ascomycota	Pezizomycotina	Eurotiomycetes	NA	NA
ASV5782	ASV1154	0.20	Eukaryota	Opisthokonta	Metazoa	Urochordata	Urochordata_X	Appendicularia	Appendicularia_X	Appendicularia_X_sp.
ASV1163	ASV1016	0.30	Eukaryota	Opisthokonta	Fungi	Ascomycota	Pezizomycotina	Leotiomycetes	Rhexocercosporidium	Rhexocercosporidium_sp.
ASV1163	ASV1510	0.27	Eukaryota	Stramenopiles	Stramenopiles_X	Labyrinthulea	Thraustochytriales	Thraustochytriaceae	Thraustochytriaceae_X	Thraustochytriaceae_X_sp.
ASV1163	ASV8230	0.26	Eukaryota	Opisthokonta	Fungi	Ascomycota	Pezizomycotina	Eurotiomycetes	Exophiala	Exophiala_pisciphila
ASV1163	ASV10605	0.25	Eukaryota	Alveolata	Ciliophora	Spirotrichea	Strombidiida_G	Strombidiida_G_X	Strombidiida_G_XX	Strombidiida_G_XX_sp.
ASV1163	ASV8969	0.23	Eukaryota	Opisthokonta	Fungi	Ascomycota	Pezizomycotina	Dothideomycetes	Ascochyta	Ascochyta_pisi_var._pisi
ASV2336	ASV757	0.57	Eukaryota	Opisthokonta	Metazoa	Annelida	Annelida_X	Annelida_XX	Vrijenhoekia	Vrijenhoekia_balaenophila
ASV2336	ASV11309	0.49	Eukaryota	Alveolata	Dinoflagellata	Dinophyceae	NA	NA	NA	NA
ASV8944	ASV1991	0.51	Eukaryota	Opisthokonta	Fungi	Ascomycota	Pezizomycotina	Dothideomycetes	Cochliobolus	NA
ASV8944	ASV2805	0.24	Eukaryota	Stramenopiles	Ochrophyta	Bacillariophyta	Bacillariophyta_X	Raphid-pennate	Pleurosigma	Pleurosigma_sp.
ASV8944	ASV1526	0.24	Eukaryota	Alveolata	Dinoflagellata	Dinophyceae	NA	NA	NA	NA
ASV8944	ASV14657	0.23	Eukaryota	Alveolata	Dinoflagellata	Dinophyceae	NA	NA	NA	NA
ASV8944	ASV8999	0.23	Eukaryota	Rhizaria	Cercozoa	Filosa-Thecofilosea	Ebriida	Botuliformidae	Botuliformidae_X	Botuliformidae_X_sp.
ASV8944	ASV4366	0.22	Eukaryota	Alveolata	Dinoflagellata	Syndiniales	Dino-Group-II	Dino-Group-II-Clade-5	Dino-Group-II-Clade-5_X	Dino-Group-II-Clade-5_X_sp.
ASV2737	ASV9248	0.47	Eukaryota	Opisthokonta	Fungi	Ascomycota	Pezizomycotina	Sordariomycetes	NA	NA
ASV2737	ASV1293	0.36	Eukaryota	Alveolata	Dinoflagellata	Syndiniales	Dino-Group-II	Dino-Group-II-Clade-10-and-11	Dino-Group-II-Clade-10-and-11_X	Dino-Group-II-Clade-10-and-11_X_sp.
ASV2737	ASV11682	0.33	Eukaryota	Rhizaria	Cercozoa	Filosa-Imbricatea	Marimonadida	Marimonadida_X	Marimonadida_XX	Marimonadida_XX_sp.
ASV2737	ASV7051	0.31	Eukaryota	Archaeplastida	Streptophyta	Embryophyceae	Embryophyceae_X	Embryophyceae_XX	NA	NA
ASV2737	ASV10048	0.27	Eukaryota	Opisthokonta	Fungi	Ascomycota	Pezizomycotina	Leotiomycetes	Helotiales	Helotiales_sp.
ASV866	ASV495	0.41	Eukaryota	Opisthokonta	Mesomycetozoa	Ichthyosporea	Ichthyosphonida	Abeoformidae_Group_MAIP_1	Abeoformidae_Group_MAIP_1_X	Abeoformidae_Group_MAIP_1_X_sp.
ASV866	ASV9586	0.37	Eukaryota	Stramenopiles	Stramenopiles_X	MOCH	MOCH-5	MOCH-5_X	MOCH-5_XX	MOCH-5_XX_sp.
ASV866	ASV4404	0.33	Eukaryota	Stramenopiles	Ochrophyta	Bacillariophyta	Bacillariophyta_X	Polar-centric-Mediophyceae	Chaetoceros	Chaetoceros_decipiens
ASV866	ASV12605	0.30	Eukaryota	Alveolata	Apicomplexa	Apicomplexa_X	Colpodellidae	Colpodellidae_X	Colpodella	Colpodella_tetrahymenae
ASV866	ASV109	0.26	Eukaryota	Alveolata	Dinoflagellata	Dinophyceae	Gymnodiniales	Warnowiaceae	Warnowia	Warnowia_sp.
ASV866	ASV622	0.20	Eukaryota	NA	NA	NA	NA	NA	NA	NA
ASV3073	ASV2121	0.45	Eukaryota	Alveolata	Dinoflagellata	Dinophyceae	Gymnodiniales	Warnowiaceae	NA	NA
ASV3073	ASV974	0.38	Eukaryota	Stramenopiles	Ochrophyta	Bacillariophyta	Bacillariophyta_X	Raphid-pennate	Pseudo-nitzschia	Pseudo-nitzschia_seriata
ASV3073	ASV8230	0.21	Eukaryota	Opisthokonta	Fungi	Ascomycota	Pezizomycotina	Eurotiomycetes	Exophiala	Exophiala_pisciphila
ASV3073	ASV9937	0.21	Eukaryota	Alveolata	Dinoflagellata	Dinophyceae	NA	NA	NA	NA
ASV1421	ASV9269	0.35	Eukaryota	Alveolata	Dinoflagellata	Syndiniales	Dino-Group-II	Dino-Group-II-Clade-57	Dino-Group-II-Clade-57_X	Dino-Group-II-Clade-57_X_sp.
ASV1421	ASV9637	0.24	Eukaryota	NA	NA	NA	NA	NA	NA	NA
ASV1421	ASV8360	0.22	Eukaryota	NA	NA	NA	NA	NA	NA	NA
ASV1421	ASV1769	0.22	Eukaryota	Alveolata	Ciliophora	Litostomatea	Cyclotrichia	Mesodiniidae	Askenasi	Askenasi_sp.
ASV8958	ASV7757	1.00	Eukaryota	Stramenopiles	Stramenopiles_X	Stramenopiles_XX	Stramenopiles_XXX	Stramenopiles_XXXX	Stramenopiles_XXXXX	Stramenopiles_XXXXX_sp.
ASV8958	ASV7768	1.00	Eukaryota	Opisthokonta	Fungi	Basidiomycota	Agaricomycotina	Agaricomycetes	Xylobolus	Xylobolus_sp.
ASV8958	ASV5560	0.98	Eukaryota	NA	NA	NA	NA	NA	NA	NA
ASV8958	ASV4433	0.85	Eukaryota	Opisthokonta	Mesomycetozoa	Ichthyosporea	Rhynosporida	Rhynosporidae	Rhynosporidae_X	Rhynosporidae_X_sp.
ASV8958	ASV10122	0.56	Eukaryota	Opisthokonta	Metazoa	Craniata	Craniata_X	Teleostei	Gadus	Gadus_morhua
ASV8958	ASV3392	0.26	Eukaryota	Opisthokonta	Metazoa	Echinodermata	Echinodermata_X	Echinodermata_XX	Antedon	Antedon_mediterranea
ASV8958	ASV5108	0.24	Eukaryota	Archaeplastida	Streptophyta	Embryophyceae	Embryophyceae_X	Embryophyceae_XX	Citrullus	Citrullus_lanatus
ASV2651	ASV9092	0.45	Eukaryota	Alveolata	Apicomplexa	Apicomplexa_X	Colpodellidae	Colpodellidae_X	Colpodella	Colpodella_tetrahymenae
ASV2651	ASV9685	0.40	Eukaryota	Alveolata	Dinoflagellata	Syndiniales	Dino-Group-II	Dino-Group-II-Clade-12	Dino-Group-II-Clade-12_X	Dino-Group-II-Clade-12_X_sp.
ASV2651	ASV5904	0.39	Eukaryota	Alveolata	Dinoflagellata	Syndiniales	Dino-Group-II	Dino-Group-II-Clade-13	Dino-Group-II-Clade-13_X	Dino-Group-II-Clade-13_X_sp.
ASV2651	ASV3558	0.35	Eukaryota	Alveolata	Dinoflagellata	Syndiniales	Dino-Group-IV	Dino-Group-IV-Hematodinium-Group	Hematodinium	Hematodinium_sp.
ASV2651	ASV3976	0.34	Eukaryota	NA	NA	NA	NA	NA	NA	NA
ASV2651	ASV7249	0.27	Eukaryota	Opisthokonta	Fungi	Ascomycota	Saccharomycotina	Saccharomycetales	Candida	Candida_sake
ASV8967	ASV1318	0.31	Eukaryota	Alveolata	Dinoflagellata	Syndiniales	Dino-Group-II	Dino-Group-II-Clade-8	Dino-Group-II-Clade-8_X	Dino-Group-II-Clade-8_X_sp.
ASV8967	ASV102	0.27	Eukaryota	Stramenopiles	Stramenopiles_X	Labyrinthulea	Thraustochytriales	Thraustochytriaceae	Thraustochytriaceae_X	Thraustochytriaceae_X_sp.
ASV8967	ASV53	0.25	Eukaryota	Archaeplastida	Chlorophyta	Chlorodendrophyceae	Chlorodendrales	Chlorodendraceae	Chlorodendrales_XX	Chlorodendrales_XX_sp.
ASV8967	ASV1355	0.24	Eukaryota	Opisthokonta	Metazoa	Porifera	Porifera_X	Demospongiae	Stellettinopsis	Stellettinopsis_megastylifera
ASV8967	ASV9619	0.20	Eukaryota	Alveolata	Dinoflagellata	Dinophyceae	Gymnodiniales	Gymnodiniaceae	Gymnodinium	NA
ASV8969	ASV9410	0.33	Eukaryota	Archaeplastida	Streptophyta	Embryophyceae	Embryophyceae_X	Embryophyceae_XX	Cirsium	Cirsium_pendulum
ASV8969	ASV2743	0.31	Eukaryota	Opisthokonta	Metazoa	Craniata	Craniata_X	Teleostei	NA	NA
ASV8969	ASV1106	0.29	Eukaryota	Alveolata	Dinoflagellata	Dinophyceae	Peridiniales	Heterocapsaceae	Heterocapsa	Heterocapsa_sp.
ASV8969	ASV8997	0.26	Eukaryota	Alveolata	Dinoflagellata	Dinophyceae	Peridiniales	Blastodiniaceae	Blastodinium	Blastodinium_mangini
ASV8969	ASV1163	0.23	Eukaryota	Opisthokonta	Fungi	Cryptomycota	Cryptomycotina	Cryptomycotina_X	Cryptomycotina_XX	Cryptomycotina_XX_sp.
ASV8969	ASV904	0.23	Eukaryota	Alveolata	Ciliophora	Spirotrichea	Tintinnida	Tintinnidae	Steenstrupiella	Steenstrupiella_steenstrupii
ASV8969	ASV10443	0.20	Eukaryota	Alveolata	Dinoflagellata	Dinophyceae	Suessiales	Suessiaceae	Biecheleria	NA
ASV6352	ASV1370	0.37	Eukaryota	Excavata	Metamonada	Parabasalia	Trichomonadida	Trichomonadidae	Trichonympha	Trichonympha_sp.
ASV6352	ASV774	0.27	Eukaryota	Opisthokonta	Fungi	Ascomycota	Pezizomycotina	Dothideomycetes	Aureobasidium	Aureobasidium_sp.
ASV6352	ASV9493	0.26	Eukaryota	Alveolata	Dinoflagellata	Syndiniales	Dino-Group-I	Dino-Group-I-Clade-5	Dino-Group-I-Clade-5_X	Dino-Group-I-Clade-5_X_sp.
ASV6352	ASV9409	0.24	Eukaryota	Excavata	Metamonada	Fornicata	Fornicata_X	Carpediomonas-like	Hicanonectes	Hicanonectes_teleskopos
ASV6352	ASV2458	0.23	Eukaryota	Stramenopiles	Ochrophyta	Dictyochophyceae	Dictyochophyceae_X	Pedinellales	Pedinellales_X	Pedinellales_X_sp.
ASV6352	ASV10490	0.22	Eukaryota	NA	NA	NA	NA	NA	NA	NA
ASV6352	ASV12921	0.21	Eukaryota	Stramenopiles	Stramenopiles_X	MAST	MAST-1	MAST-1C	MAST-1C_X	MAST-1C_X_sp.
ASV3729	ASV1016	0.48	Eukaryota	Opisthokonta	Fungi	Ascomycota	Pezizomycotina	Leotiomycetes	Rhexocercosporidium	Rhexocercosporidium_sp.
ASV3729	ASV5785	0.35	Eukaryota	Opisthokonta	Fungi	Ascomycota	Pezizomycotina	Eurotiomycetes	Exophiala	Exophiala_xenobiotica
ASV3729	ASV14525	0.32	Eukaryota	Alveolata	Dinoflagellata	Dinophyceae	Suessiales	Suessiaceae	Pelagodinium	Pelagodinium_sp.
ASV3729	ASV2019	0.22	Eukaryota	Stramenopiles	Ochrophyta	Bacillariophyta	Bacillariophyta_X	Araphid-pennate	Thalassiothrix	Thalassiothrix_longissima
ASV3729	ASV9132	0.21	Eukaryota	Alveolata	Dinoflagellata	Syndiniales	Dino-Group-II	Dino-Group-II_X	Dino-Group-II-Clade-52_X	Dino-Group-II-Clade-52_X_sp.
ASV3729	ASV9475	0.20	Eukaryota	Alveolata	Dinoflagellata	Syndiniales	Dino-Group-II	Dino-Group-II-Clade-10-and-11	Dino-Group-II-Clade-10-and-11_X	Dino-Group-II-Clade-10-and-11_X_sp.
ASV9009	ASV9300	0.43	Eukaryota	Alveolata	Dinoflagellata	Dinophyceae	Peridiniales	NA	NA	NA
ASV9009	ASV1130	0.32	Eukaryota	Alveolata	Dinoflagellata	Dinophyceae	Gonyaulacales	Ceratiaceae	Tripos	Tripos_candelabrus
ASV9009	ASV2325	0.32	Eukaryota	NA	NA	NA	NA	NA	NA	NA
ASV9009	ASV10987	0.30	Eukaryota	Opisthokonta	Metazoa	Craniata	Craniata_X	Chondrichthyes	NA	NA
ASV9009	ASV10113	0.23	Eukaryota	Opisthokonta	Metazoa	NA	NA	NA	NA	NA
ASV5590	ASV12577	0.75	Eukaryota	Stramenopiles	Ochrophyta	Dictyochophyceae	Dictyochophyceae_X	NA	NA	NA
ASV5590	ASV10025	0.34	Eukaryota	Archaeplastida	Chlorophyta	Trebouxiophyceae	Chlorellales	Chlorellales_X	Picochlorum	Picochlorum_sp.
ASV5590	ASV11367	0.32	Eukaryota	Alveolata	Dinoflagellata	Dinophyceae	Gymnodiniales	Gymnodiniaceae	Gyrodinium	Gyrodinium_spirale
ASV1367	ASV10329	0.45	Eukaryota	Alveolata	Dinoflagellata	Dinophyceae	Suessiales	Suessiaceae	Symbiodinium	Symbiodinium_sp._Clade_A
ASV1367	ASV11006	0.45	Eukaryota	NA	NA	NA	NA	NA	NA	NA
ASV1367	ASV626	0.38	Eukaryota	Opisthokonta	Metazoa	Echinodermata	Echinodermata_X	Echinodermata_XX	Labidoplax	Labidoplax_digitata
ASV1367	ASV1460	0.29	Eukaryota	Opisthokonta	Metazoa	Cnidaria	Cnidaria_X	Anthozoa	Metridium	Metridium_senile
ASV1367	ASV10769	0.21	Eukaryota	Opisthokonta	Metazoa	NA	NA	NA	NA	NA
